# Supplementary material for: Bacterial capsular polysaccharides with antibiofilm activity share common biophysical and electrokinetic properties
Source: Nat Commun. 2023 May 3;14:2553. doi: 10.1038/s41467-023-37925-8 (PMC10156666; doi:10.1038/s41467-023-37925-8)
Supplement: Supplementary file 4 — Source Data [file 41467_2023_37925_MOESM4_ESM.xlsx]

## Sheet: Data for Fig. 1B
	Data for Graph Figure 1 (panel B) Biofilm inhibition activity against E. coli and S. aureus biofilm of native and fragmented G2cps polysaccharide.
		H2O			G2cps			15 min			1 hour			24 hours
	E. coli biofilm	101.873	86.0671	91.1577	14.5709	14.9413	15.2616	44.5771	47.0467	46.2852	96.0691	61.3706	77.1073	76.4355	79.2756	73.3398
	S. aureus biofilm	98.496	101.247	95.5317	32.9054	30.2641	31.7244	112.693	101.467	104.042	117.975	109.721	113.276	113.573	121.717	119.799

## Sheet: Data for Fig. 2A and 2B
	Data for Graph Figure 2 (Panel A). Antibiofilm activity of a collection of bacterial polysaccharides. E. coli
	H2O	G2cps	PnPS1	PnPS2	PnPS3	PnPS4	PnPS5	PnPS6B	PnPS7F	PnPS8	PnPS9N	PnPS9V	PnPS10A	PnPS11A	PnPS12F	PnPS14	PnPS15B	PnPS17F	PnPS18C	PnPS19A	PnPS19F	PnPS20	PnPS22F	PnPS23F	PnPS33F	C-PS	Vi	PRP	MenA	MenC
	107.809	-1.34758	108.677	96.9631	60.9545	92.1933	122.026	95.8785	134.015	134.851	131.506	147.955	94.3601	133.457	38.2435	85.4664	141.961	142.24	93.0586	86.9848	84.5987	145.725	139.591	85.9002	160.502	96.0954	-1.20818	37.8253	0.464684	0.185874
	98.9154	-0.929368	91.7571	105.64	51.8438	90.5204	123.559	92.8417	136.803	140.428	140.428	91.4963	101.085	136.245	31.9703	88.7202	122.584	130.39	99.1323	90.8894	90.8894	129.693	139.731	88.0694	123.978	87.6356	0.185874	40.1952	1.16171	11.7565
	93.2755	0.325279	108.677	107.592	52.7115	117.286	122.584	109.978	128.439	138.058	137.361	109.48	100.651	144.749	26.8123	102.169	135.13	131.366	107.809	103.254	107.158	148.234	137.221	92.1909	155.762	89.8048	0.8829	55.6691	5.62268	9.66543
	Data for Graph Figure 2 (Panel B). Antibiofilm activity of a collection of bacterial polysaccharides. S. aureus
	H2O	G2cps	PnPS1	PnPS2	PnPS3	PnPS4	PnPS5	PnPS6B	PnPS7F	PnPS8	PnPS9N	PnPS9V	PnPS10A	PnPS11A	PnPS12F	PnPS14	PnPS15B	PnPS17F	PnPS18C	PnPS19A	PnPS19F	PnPS20	PnPS22F	PnPS23F	PnPS33F	C-PS	Vi	PRP	MenA	MenC
	94.1262	2.4293	54.7138	106.734	22.7273	89.3401	98.5859	75.7576	101.197	95.649	106.309	94.5613	89.0572	109.79	92.4946	106.566	84.7417	103.263	26.431	107.744	104.546	102.937	111.312	68.6869	109.898	104.546	19.1806	12.7629	45.7215	26.7948
	100.544	11.1312	87.8788	123.737	20.7071	91.7331	98.5859	112.795	100	90.7542	111.095	94.7788	92.4242	105.983	94.5613	101.683	92.0705	99.2386	23.064	84.0067	93.266	100.979	102.175	95.9596	102.719	114.478	30.6019	33.9739	80.4206	46.483
	105.33	7.21537	98.8216	107.576	21.5488	92.7121	100.544	94.1077	97.4982	88.5787	115.228	96.3017	83.165	102.828	79.4416	92.9293	78.9748	92.4946	23.2323	113.973	95.9596	95.4315	101.414	105.556	104.025	85.5219	34.8441	28.9703	78.8978	49.855

## Sheet: Data for Fig. 3A and 3B
		Data for Graph Figure 3 A. Quantification of biofilm formed in microfermentors by E. coli strain in M63B1glu medium, supplemented or not with Vi, PnPS8, PnPS18C or PnPS12F
		MGF'	MGF' Vi	MGF' PS8	MGF'18C	MGF' 12F
		10.6	0.03	9.97	12.8	0.283
		13.2	0.04	9.2	13.1	0.114
		12.3	0.032	8.42	12.4	0.155
		9.92
		Data for Graph Figure 3B. Quantification of biofilm formed in microfermentors by S. aureus in TSB medium,, supplemented or not with Vi, PnPS8, PnPS18C or PnPS12F
		staph 15981	staph 15981 Vi	staph 15981 PS8	staph 15981 8C	staph 15981 12F
		9.3	0.252	10.7	0.188	8.82
		8.8	0.188	11.2	0.128	9.35
		10.23	0.164	9.7	0.142	10.81
		9.75

## Sheet: Data for Fig. 4B and 4C
	Data for Figure 4B Antibiofilm activity against E. coli of MenY in comparison with Vi and MenA.
	H2O	Vi	MenA	MenY	MenW135
	103.79	8.17539	9.48673	10.4959	31.1905
	107.69	8.91676	10.0227	10.3091	36.4471
	115.29	7.47982	10.362	9.15379	29.7533
	110.02
	75.8434
	115.783
	112.9
	111.85
	Data for Figure 4C Antibiofilm activity against S. aureus of MenW135 in comparison with Vi and MenA.
	H2O	Vi	MenA	MenY	MenW135
	95.0909	31.84	63.0385	34.5624	39.7848
	98.17	34.5548	81.7172	46.228	48.7133
	89.976	36.6339	82.086	39.2015	48.7723
	100.42
	88.482
	104.48
	111.59
	111.8

## Sheet: Data for  Fig.5
EXPERIMENTAL DATA _FIGURE 5
IS: Ionic strength
Std : Satandard deviation
Vi				PnPS19A				PnPS8					MenA				PnPS3				PnPS1				PnPS9V				PRP				G2cps					PnPS7F					PnPS22F				PnPS14
IS (mM)	µ (µm.cm/V.s)	Std		IS (mM)	µ (µm.cm/V.s)	Std		IS (mM)	µ (µm.cm/V.s)	Std			IS (mM)	µ (µm.cm/V.s)	Std		IS (mM)	µ (µm.cm/V.s)	Std		IS (mM)	µ (µm.cm/V.s)	Std		IS (mM)	µ (µm.cm/V.s)	Std		IS (mM)	µ (µm.cm/V.s)	Std		IS (mM)	µ (µm.cm/V.s)	Std			IS (mM)	µ (µm.cm/V.s)	Std			IS (mM)	µ (µm.cm/V.s)	Std		IS (mM)	µ (µm.cm/V.s)	Std
1	-2.703	0.12		1	-2.53	0.04		1	-2.21	0.06			1	-2.18	0.13		1	-3.707	0.11		1	-2.85	0.07		1	-1.72	0.03		1	-3.91	0.08		5	-3.153	0.06			1	-2.05	0.1			1	-2.218	0.099		1	-1.93	0.3
1.5	-2.774	0.08		1.5	-1.91	0.05		1.5	-2.52	0.04			1.5	-2.18	0.11		1.5	-3.6	0.25		1.5	-2.67	0.14		1.5	-1.66	0.09		1.5	-3.85	0.1		5.5	-3.1	0.06			1.5	-1.89	0.17			1.5	-1.699	0.14		1.5	-2.094	0.372
2.5	-2.349	0.02		2.5	-2.35	0.13		2.5	-2.14	0.08			2.5	-2.19	0.07		2.5	-3.28	0.15		2.5	-2.5	0.05		2.5	-1.59	0.06		2.5	-3.84	0.23		6.5	-2.81	0.16			2.5	-1.97	0.02			2.5	-1.816	0.021		2.5	-2.093	0.039
5	-2.423	0.16		5	-2.16	0.02		5	-2.08	0.15			5	-2.29	0.17		5	-3.13	0.06		5	-2.09	0.17		5	-1.38	0.13		5	-3.56	0.06		9	-2.74	0.07			5	-1.82	0.07			5	-1.653	0.084		5	-1.561	0.054
7.5	-2.717	0.16		7.5	-1.89	0.14		7.5	-2.007	0.07			7.5	-2.24	0.03		7.5	-2.89	0.09		7.5	-2.09	0.1		7.5	-1.14	0.01		7.5	-3.27	0.14		11.5	-2.65	0.03			7.5	-1.62	0.06			7.5	-1.524	0.032		7.5	-1.657	0.044
10	-2.73	0.14		10	-1.9	0.03		10	-2.08	0.06			10	-2.36	0.11		10	-2.64	0.2		10	-2.03	0.05		10	-1.08	0.04		10	-3.12	0.02		14	-2.5	0.12			10	-1.44	0.03			10	-1.441	0.074		10	-1.686	0.006
15	-2.55	0.07		15	-1.68	0.09		15	-1.82	0.06			15	-2.15	0.08		15	-2.32	0.01		15	-1.8	0.02		15	-0.97	0.02		15	-2.9	0.03		19	-2.4	0.05			15	-1.34	0.05			15	-1.26	0.054		15	-1.291	0.038
25	-2.53	0.03		25	-1.55	0.06		25	-1.61	0.05			25	-2.04	0.02		25	-2.42	0.04		25	-1.62	0.07		25	-0.82	0.06		25	-2.56	0.07		29	-2.16	0.08			25	-1.19	0.03			25	-1.137	0.051		25	-1.174	0.058
50	-2.88	0.03		50	-1.49	0.02		50	-1.53	0.04			50	-2.09	0.11		50	-2.05	0.08		50	-1.34	0.02		50	-0.84	0.03		50	-2.66	0.09		54	-2.18	0.1			50	-1.16	0.07			50	-1.101	0.021		50	-1.082	0.029
75	-2.56	0.08		75	-1.37	0.03		75	-1.37	0.08			75	-1.84	0.05		75	-2.17	0.06		75	-1.44	0.04		75	-0.76	0.06		75	-2.44	0.02		79	-2.02	0.12			75	-1.11	0.07			75	-0.951	0.083		75	-0.909	0.051
100	-2.44	0.04		100	-1.36	0.03		100	-1.24	0.02			100	-1.68	0.08		100	-2.04	0.1		100	-1.34	0.07		100	-0.73	0.11		100	-2.34	0.01		104	-1.74	0.14			100	-1.11	0.04			100	-0.849	0.026		100	-0.845	0.136
THEORETICAL FITTING_FIGURE 5
				PnPS19A				PnPS8									PnPS3				PnPS1				PnPS9V				PRP				G2cps					PnPS7F					PnPS22F				PnPS14
				IS (mM)	µ (µm.cm/V.s)			IS (mM)	µ (µm.cm/V.s)								IS (mM)	µ (µm.cm/V.s)			IS (mM)	µ (µm.cm/V.s)			IS (mM)	µ (µm.cm/V.s)			IS (mM)	µ (µm.cm/V.s)			IS (mM)	µ (µm.cm/V.s)				IS (mM)	µ (µm.cm/V.s)				IS (mM)	µ (µm.cm/V.s)			IS (mM)	µ (µm.cm/V.s)
				1	-3.202			1	-4.02								1	-4.89			1	-4.268			1	-1.498			1	-5.768			1	-5.931				1	-3.414				1	-3.22			1	-3.098
				1.299	-3.016			1.299	-3.725								1.299	-4.554			1.299	-3.921			1.299	-1.456			1.299	-5.35			1.299	-5.337				1.299	-3.066				1.299	-2.945			1.299	-2.914
				1.598	-2.87			1.598	-3.496								1.598	-4.298			1.598	-3.656			1.598	-1.421			1.598	-5.035			1.598	-4.908				1.598	-2.814				1.598	-2.736			1.598	-2.766
				1.897	-2.751			1.897	-3.313								1.897	-4.094			1.897	-3.446			1.897	-1.391			1.897	-4.785			1.897	-4.58				1.897	-2.622				1.897	-2.57			1.897	-2.642
				2.196	-2.652			2.196	-3.161								2.196	-3.926			2.196	-3.273			2.196	-1.364			2.196	-4.582			2.196	-4.321				2.196	-2.469				2.196	-2.434			2.196	-2.537
				2.495	-2.567			2.495	-3.032								2.495	-3.786			2.495	-3.129			2.495	-1.34			2.495	-4.413			2.495	-4.111				2.495	-2.346				2.495	-2.321			2.495	-2.445
				2.794	-2.494			2.794	-2.922								2.794	-3.666			2.794	-3.005			2.794	-1.319			2.794	-4.269			2.794	-3.936				2.794	-2.243				2.794	-2.224			2.794	-2.365
				3.093	-2.43			3.093	-2.827								3.093	-3.563			3.093	-2.899			3.093	-1.299			3.093	-4.146			3.093	-3.788				3.093	-2.156				3.093	-2.14			3.093	-2.293
				3.392	-2.373			3.392	-2.742								3.392	-3.472			3.392	-2.805			3.392	-1.281			3.392	-4.038			3.392	-3.662				3.392	-2.081				3.392	-2.067			3.392	-2.229
				3.691	-2.323			3.691	-2.667								3.691	-3.392			3.691	-2.723			3.691	-1.264			3.691	-3.943			3.691	-3.552				3.691	-2.017				3.691	-2.003			3.691	-2.171
				3.99	-2.277			3.99	-2.6								3.99	-3.321			3.99	-2.65			3.99	-1.249			3.99	-3.859			3.99	-3.456				3.99	-1.96				3.99	-1.945			3.99	-2.118
				4.289	-2.236			4.289	-2.54								4.289	-3.257			4.289	-2.584			4.289	-1.234			4.289	-3.783			4.289	-3.371				4.289	-1.91				4.289	-1.894			4.289	-2.069
				4.588	-2.198			4.588	-2.485								4.588	-3.199			4.588	-2.525			4.588	-1.221			4.588	-3.715			4.588	-3.295				4.588	-1.865				4.588	-1.848			4.588	-2.025
				4.887	-2.163			4.887	-2.436								4.887	-3.146			4.887	-2.471			4.887	-1.208			4.887	-3.654			4.887	-3.227				4.887	-1.825				4.887	-1.805			4.887	-1.983
				5.186	-2.132			5.186	-2.39								5.186	-3.098			5.186	-2.421			5.186	-1.196			5.186	-3.598			5.186	-3.166				5.186	-1.789				5.186	-1.767			5.186	-1.945
				5.485	-2.103			5.485	-2.348								5.485	-3.054			5.485	-2.376			5.485	-1.185			5.485	-3.546			5.485	-3.11				5.485	-1.756				5.485	-1.732			5.485	-1.909
				5.784	-2.075			5.784	-2.309								5.784	-3.014			5.784	-2.335			5.784	-1.174			5.784	-3.499			5.784	-3.059				5.784	-1.726				5.784	-1.699			5.784	-1.876
				6.083	-2.05			6.083	-2.273								6.083	-2.976			6.083	-2.296			6.083	-1.164			6.083	-3.456			6.083	-3.013				6.083	-1.698				6.083	-1.67			6.083	-1.845
				6.382	-2.027			6.382	-2.24								6.382	-2.942			6.382	-2.261			6.382	-1.154			6.382	-3.416			6.382	-2.97				6.382	-1.673				6.382	-1.642			6.382	-1.816
				6.681	-2.005			6.681	-2.209								6.681	-2.91			6.681	-2.228			6.681	-1.144			6.681	-3.378			6.681	-2.93				6.681	-1.65				6.681	-1.616			6.681	-1.788
				6.98	-1.984			6.98	-2.18								6.98	-2.88			6.98	-2.197			6.98	-1.136			6.98	-3.344			6.98	-2.894				6.98	-1.628				6.98	-1.592			6.98	-1.762
				7.279	-1.965			7.279	-2.153								7.279	-2.852			7.279	-2.168			7.279	-1.127			7.279	-3.311			7.279	-2.86				7.279	-1.608				7.279	-1.57			7.279	-1.737
				7.578	-1.947			7.578	-2.127								7.578	-2.825			7.578	-2.141			7.578	-1.119			7.578	-3.281			7.578	-2.828				7.578	-1.589				7.578	-1.549			7.578	-1.714
				7.877	-1.93			7.877	-2.103								7.877	-2.801			7.877	-2.116			7.877	-1.111			7.877	-3.253			7.877	-2.799				7.877	-1.572				7.877	-1.529			7.877	-1.692
				8.176	-1.914			8.176	-2.081								8.176	-2.777			8.176	-2.092			8.176	-1.103			8.176	-3.226			8.176	-2.771				8.176	-1.556				8.176	-1.511			8.176	-1.671
				8.475	-1.898			8.475	-2.059								8.475	-2.755			8.475	-2.07			8.475	-1.096			8.475	-3.201			8.475	-2.745				8.475	-1.54				8.475	-1.493			8.475	-1.651
				8.774	-1.884			8.774	-2.039								8.774	-2.735			8.774	-2.048			8.774	-1.089			8.774	-3.177			8.774	-2.721				8.774	-1.526				8.774	-1.477			8.774	-1.632
				9.073	-1.87			9.073	-2.02								9.073	-2.715			9.073	-2.028			9.073	-1.083			9.073	-3.154			9.073	-2.698				9.073	-1.512				9.073	-1.461			9.073	-1.614
				9.372	-1.857			9.372	-2.001								9.372	-2.696			9.372	-2.009			9.372	-1.076			9.372	-3.133			9.372	-2.676				9.372	-1.499				9.372	-1.446			9.372	-1.597
				9.671	-1.844			9.671	-1.984								9.671	-2.679			9.671	-1.991			9.671	-1.07			9.671	-3.113			9.671	-2.656				9.671	-1.487				9.671	-1.432			9.671	-1.58
				9.97	-1.832			9.97	-1.968								9.97	-2.662			9.97	-1.974			9.97	-1.064			9.97	-3.094			9.97	-2.637				9.97	-1.476				9.97	-1.419			9.97	-1.564
				10.269	-1.821			10.269	-1.952								10.269	-2.646			10.269	-1.958			10.269	-1.058			10.269	-3.076			10.269	-2.618				10.269	-1.465				10.269	-1.406			10.269	-1.549
				10.568	-1.81			10.568	-1.937								10.568	-2.631			10.568	-1.942			10.568	-1.052			10.568	-3.058			10.568	-2.601				10.568	-1.455				10.568	-1.394			10.568	-1.534
				10.867	-1.8			10.867	-1.923								10.867	-2.616			10.867	-1.927			10.867	-1.047			10.867	-3.042			10.867	-2.584				10.867	-1.445				10.867	-1.383			10.867	-1.52
				11.166	-1.79			11.166	-1.909								11.166	-2.603			11.166	-1.913			11.166	-1.041			11.166	-3.026			11.166	-2.568				11.166	-1.435				11.166	-1.371			11.166	-1.507
				11.465	-1.78			11.465	-1.896								11.465	-2.589			11.465	-1.899			11.465	-1.036			11.465	-3.011			11.465	-2.553				11.465	-1.427				11.465	-1.361			11.465	-1.494
				11.764	-1.771			11.764	-1.883								11.764	-2.577			11.764	-1.886			11.764	-1.031			11.764	-2.996			11.764	-2.539				11.764	-1.418				11.764	-1.351			11.764	-1.481
				12.063	-1.762			12.063	-1.871								12.063	-2.564			12.063	-1.874			12.063	-1.026			12.063	-2.982			12.063	-2.525				12.063	-1.41				12.063	-1.341			12.063	-1.469
				12.362	-1.754			12.362	-1.86								12.362	-2.553			12.362	-1.862			12.362	-1.022			12.362	-2.969			12.362	-2.512				12.362	-1.402				12.362	-1.332			12.362	-1.457
				12.661	-1.746			12.661	-1.849								12.661	-2.542			12.661	-1.85			12.661	-1.017			12.661	-2.956			12.661	-2.499				12.661	-1.395				12.661	-1.323			12.661	-1.446
				12.96	-1.738			12.96	-1.838								12.96	-2.531			12.96	-1.839			12.96	-1.012			12.96	-2.944			12.96	-2.487				12.96	-1.387				12.96	-1.314			12.96	-1.435
				13.259	-1.73			13.259	-1.828								13.259	-2.52			13.259	-1.829			13.259	-1.008			13.259	-2.932			13.259	-2.476				13.259	-1.381				13.259	-1.306			13.259	-1.425
				13.558	-1.723			13.558	-1.818								13.558	-2.51			13.558	-1.818			13.558	-1.004			13.558	-2.921			13.558	-2.464				13.558	-1.374				13.558	-1.298			13.558	-1.415
				13.857	-1.716			13.857	-1.808								13.857	-2.501			13.857	-1.809			13.857	-1			13.857	-2.91			13.857	-2.454				13.857	-1.368				13.857	-1.291			13.857	-1.405
				14.156	-1.709			14.156	-1.799								14.156	-2.492			14.156	-1.799			14.156	-0.996			14.156	-2.9			14.156	-2.443				14.156	-1.362				14.156	-1.283			14.156	-1.395
				14.455	-1.703			14.455	-1.79								14.455	-2.483			14.455	-1.79			14.455	-0.992			14.455	-2.89			14.455	-2.434				14.455	-1.356				14.455	-1.276			14.455	-1.386
				14.754	-1.696			14.754	-1.781								14.754	-2.474			14.754	-1.781			14.754	-0.988			14.754	-2.88			14.754	-2.424				14.754	-1.35				14.754	-1.269			14.754	-1.377
				15.053	-1.69			15.053	-1.773								15.053	-2.466			15.053	-1.773			15.053	-0.984			15.053	-2.87			15.053	-2.415				15.053	-1.345				15.053	-1.263			15.053	-1.369
				15.352	-1.684			15.352	-1.765								15.352	-2.458			15.352	-1.764			15.352	-0.98			15.352	-2.861			15.352	-2.406				15.352	-1.339				15.352	-1.256			15.352	-1.36
				15.651	-1.678			15.651	-1.757								15.651	-2.45			15.651	-1.756			15.651	-0.977			15.651	-2.853			15.651	-2.397				15.651	-1.334				15.651	-1.25			15.651	-1.352
				15.95	-1.673			15.95	-1.75								15.95	-2.442			15.95	-1.749			15.95	-0.973			15.95	-2.844			15.95	-2.389				15.95	-1.329				15.95	-1.244			15.95	-1.344
				16.249	-1.667			16.249	-1.742								16.249	-2.435			16.249	-1.741			16.249	-0.97			16.249	-2.836			16.249	-2.381				16.249	-1.325				16.249	-1.238			16.249	-1.336
				16.548	-1.662			16.548	-1.735								16.548	-2.428			16.548	-1.734			16.548	-0.967			16.548	-2.828			16.548	-2.373				16.548	-1.32				16.548	-1.233			16.548	-1.329
				16.847	-1.657			16.847	-1.728								16.847	-2.421			16.847	-1.727			16.847	-0.963			16.847	-2.82			16.847	-2.366				16.847	-1.316				16.847	-1.227			16.847	-1.321
				17.146	-1.652			17.146	-1.722								17.146	-2.414			17.146	-1.72			17.146	-0.96			17.146	-2.813			17.146	-2.358				17.146	-1.311				17.146	-1.222			17.146	-1.314
				17.445	-1.647			17.445	-1.715								17.445	-2.408			17.445	-1.713			17.445	-0.957			17.445	-2.805			17.445	-2.351				17.445	-1.307				17.445	-1.217			17.445	-1.307
				17.744	-1.643			17.744	-1.709								17.744	-2.402			17.744	-1.707			17.744	-0.954			17.744	-2.798			17.744	-2.345				17.744	-1.303				17.744	-1.212			17.744	-1.301
				18.043	-1.638			18.043	-1.703								18.043	-2.396			18.043	-1.701			18.043	-0.951			18.043	-2.791			18.043	-2.338				18.043	-1.299				18.043	-1.207			18.043	-1.294
				18.342	-1.634			18.342	-1.697								18.342	-2.39			18.342	-1.695			18.342	-0.948			18.342	-2.785			18.342	-2.332				18.342	-1.295				18.342	-1.203			18.342	-1.288
				18.641	-1.629			18.641	-1.691								18.641	-2.384			18.641	-1.689			18.641	-0.945			18.641	-2.778			18.641	-2.325				18.641	-1.292				18.641	-1.198			18.641	-1.282
				18.94	-1.625			18.94	-1.686								18.94	-2.378			18.94	-1.683			18.94	-0.942			18.94	-2.772			18.94	-2.319				18.94	-1.288				18.94	-1.194			18.94	-1.275
				19.239	-1.621			19.239	-1.68								19.239	-2.373			19.239	-1.678			19.239	-0.94			19.239	-2.766			19.239	-2.313				19.239	-1.285				19.239	-1.189			19.239	-1.27
				19.538	-1.617			19.538	-1.675								19.538	-2.368			19.538	-1.672			19.538	-0.937			19.538	-2.76			19.538	-2.308				19.538	-1.281				19.538	-1.185			19.538	-1.264
				19.837	-1.613			19.837	-1.67								19.837	-2.363			19.837	-1.667			19.837	-0.934			19.837	-2.754			19.837	-2.302				19.837	-1.278				19.837	-1.181			19.837	-1.258
				20.136	-1.61			20.136	-1.665								20.136	-2.358			20.136	-1.662			20.136	-0.932			20.136	-2.749			20.136	-2.297				20.136	-1.275				20.136	-1.177			20.136	-1.253
				20.435	-1.606			20.435	-1.66								20.435	-2.353			20.435	-1.657			20.435	-0.929			20.435	-2.743			20.435	-2.291				20.435	-1.272				20.435	-1.173			20.435	-1.247
				20.734	-1.602			20.734	-1.655								20.734	-2.348			20.734	-1.652			20.734	-0.927			20.734	-2.738			20.734	-2.286				20.734	-1.268				20.734	-1.169			20.734	-1.242
				21.033	-1.599			21.033	-1.65								21.033	-2.343			21.033	-1.647			21.033	-0.924			21.033	-2.732			21.033	-2.281				21.033	-1.266				21.033	-1.166			21.033	-1.237
				21.332	-1.595			21.332	-1.646								21.332	-2.339			21.332	-1.642			21.332	-0.922			21.332	-2.727			21.332	-2.276				21.332	-1.263				21.332	-1.162			21.332	-1.232
				21.631	-1.592			21.631	-1.641								21.631	-2.334			21.631	-1.638			21.631	-0.919			21.631	-2.722			21.631	-2.272				21.631	-1.26				21.631	-1.159			21.631	-1.227
				21.93	-1.589			21.93	-1.637								21.93	-2.33			21.93	-1.633			21.93	-0.917			21.93	-2.718			21.93	-2.267				21.93	-1.257				21.93	-1.155			21.93	-1.222
				22.229	-1.586			22.229	-1.633								22.229	-2.326			22.229	-1.629			22.229	-0.915			22.229	-2.713			22.229	-2.263				22.229	-1.254				22.229	-1.152			22.229	-1.217
				22.528	-1.582			22.528	-1.628								22.528	-2.322			22.528	-1.625			22.528	-0.913			22.528	-2.708			22.528	-2.258				22.528	-1.252				22.528	-1.149			22.528	-1.213
				22.827	-1.579			22.827	-1.624								22.827	-2.318			22.827	-1.621			22.827	-0.91			22.827	-2.704			22.827	-2.254				22.827	-1.249				22.827	-1.145			22.827	-1.208
				23.126	-1.576			23.126	-1.62								23.126	-2.314			23.126	-1.617			23.126	-0.908			23.126	-2.699			23.126	-2.25				23.126	-1.247				23.126	-1.142			23.126	-1.204
				23.425	-1.573			23.425	-1.616								23.425	-2.31			23.425	-1.613			23.425	-0.906			23.425	-2.695			23.425	-2.246				23.425	-1.244				23.425	-1.139			23.425	-1.199
				23.724	-1.571			23.724	-1.613								23.724	-2.306			23.724	-1.609			23.724	-0.904			23.724	-2.691			23.724	-2.242				23.724	-1.242				23.724	-1.136			23.724	-1.195
				24.023	-1.568			24.023	-1.609								24.023	-2.302			24.023	-1.605			24.023	-0.902			24.023	-2.687			24.023	-2.238				24.023	-1.24				24.023	-1.133			24.023	-1.191
				24.322	-1.565			24.322	-1.605								24.322	-2.299			24.322	-1.602			24.322	-0.9			24.322	-2.683			24.322	-2.234				24.322	-1.237				24.322	-1.131			24.322	-1.187
				24.621	-1.562			24.621	-1.602								24.621	-2.295			24.621	-1.598			24.621	-0.898			24.621	-2.679			24.621	-2.23				24.621	-1.235				24.621	-1.128			24.621	-1.183
				24.92	-1.56			24.92	-1.598								24.92	-2.292			24.92	-1.594			24.92	-0.896			24.92	-2.675			24.92	-2.226				24.92	-1.233				24.92	-1.125			24.92	-1.179
				25.219	-1.557			25.219	-1.595								25.219	-2.289			25.219	-1.591			25.219	-0.894			25.219	-2.671			25.219	-2.223				25.219	-1.231				25.219	-1.122			25.219	-1.175
				25.518	-1.555			25.518	-1.591								25.518	-2.285			25.518	-1.588			25.518	-0.892			25.518	-2.667			25.518	-2.219				25.518	-1.229				25.518	-1.12			25.518	-1.171
				25.817	-1.552			25.817	-1.588								25.817	-2.282			25.817	-1.584			25.817	-0.89			25.817	-2.664			25.817	-2.216				25.817	-1.227				25.817	-1.117			25.817	-1.168
				26.116	-1.55			26.116	-1.585								26.116	-2.279			26.116	-1.581			26.116	-0.888			26.116	-2.66			26.116	-2.213				26.116	-1.225				26.116	-1.115			26.116	-1.164
				26.415	-1.547			26.415	-1.582								26.415	-2.276			26.415	-1.578			26.415	-0.886			26.415	-2.657			26.415	-2.209				26.415	-1.223				26.415	-1.112			26.415	-1.16
				26.714	-1.545			26.714	-1.579								26.714	-2.273			26.714	-1.575			26.714	-0.885			26.714	-2.653			26.714	-2.206				26.714	-1.221				26.714	-1.11			26.714	-1.157
				27.013	-1.543			27.013	-1.576								27.013	-2.27			27.013	-1.572			27.013	-0.883			27.013	-2.65			27.013	-2.203				27.013	-1.219				27.013	-1.107			27.013	-1.153
				27.312	-1.541			27.312	-1.573								27.312	-2.267			27.312	-1.569			27.312	-0.881			27.312	-2.647			27.312	-2.2				27.312	-1.217				27.312	-1.105			27.312	-1.15
				27.611	-1.538			27.611	-1.57								27.611	-2.264			27.611	-1.566			27.611	-0.879			27.611	-2.644			27.611	-2.197				27.611	-1.215				27.611	-1.103			27.611	-1.147
				27.91	-1.536			27.91	-1.567								27.91	-2.261			27.91	-1.563			27.91	-0.878			27.91	-2.641			27.91	-2.194				27.91	-1.214				27.91	-1.101			27.91	-1.144
				28.209	-1.534			28.209	-1.564								28.209	-2.258			28.209	-1.56			28.209	-0.876			28.209	-2.637			28.209	-2.191				28.209	-1.212				28.209	-1.098			28.209	-1.14
				28.508	-1.532			28.508	-1.561								28.508	-2.256			28.508	-1.557			28.508	-0.874			28.508	-2.634			28.508	-2.188				28.508	-1.21				28.508	-1.096			28.508	-1.137
				28.807	-1.53			28.807	-1.559								28.807	-2.253			28.807	-1.555			28.807	-0.873			28.807	-2.631			28.807	-2.185				28.807	-1.209				28.807	-1.094			28.807	-1.134
				29.106	-1.528			29.106	-1.556								29.106	-2.251			29.106	-1.552			29.106	-0.871			29.106	-2.629			29.106	-2.183				29.106	-1.207				29.106	-1.092			29.106	-1.131
				29.405	-1.526			29.405	-1.554								29.405	-2.248			29.405	-1.549			29.405	-0.87			29.405	-2.626			29.405	-2.18				29.405	-1.205				29.405	-1.09			29.405	-1.128
				29.704	-1.524			29.704	-1.551								29.704	-2.245			29.704	-1.547			29.704	-0.868			29.704	-2.623			29.704	-2.177				29.704	-1.204				29.704	-1.088			29.704	-1.125
				30.003	-1.522			30.003	-1.548								30.003	-2.243			30.003	-1.544			30.003	-0.867			30.003	-2.62			30.003	-2.175				30.003	-1.202				30.003	-1.086			30.003	-1.122
				30.302	-1.52			30.302	-1.546								30.302	-2.241			30.302	-1.542			30.302	-0.865			30.302	-2.617			30.302	-2.172				30.302	-1.201				30.302	-1.084			30.302	-1.119
				30.601	-1.519			30.601	-1.544								30.601	-2.238			30.601	-1.539			30.601	-0.864			30.601	-2.615			30.601	-2.17				30.601	-1.199				30.601	-1.082			30.601	-1.117
				30.9	-1.517			30.9	-1.541								30.9	-2.236			30.9	-1.537			30.9	-0.862			30.9	-2.612			30.9	-2.167				30.9	-1.198				30.9	-1.081			30.9	-1.114
				31.199	-1.515			31.199	-1.539								31.199	-2.234			31.199	-1.535			31.199	-0.861			31.199	-2.61			31.199	-2.165				31.199	-1.196				31.199	-1.079			31.199	-1.111
				31.498	-1.513			31.498	-1.537								31.498	-2.231			31.498	-1.532			31.498	-0.859			31.498	-2.607			31.498	-2.162				31.498	-1.195				31.498	-1.077			31.498	-1.108
				31.797	-1.511			31.797	-1.534								31.797	-2.229			31.797	-1.53			31.797	-0.858			31.797	-2.605			31.797	-2.16				31.797	-1.194				31.797	-1.075			31.797	-1.106
				32.096	-1.51			32.096	-1.532								32.096	-2.227			32.096	-1.528			32.096	-0.856			32.096	-2.602			32.096	-2.158				32.096	-1.192				32.096	-1.073			32.096	-1.103
				32.395	-1.508			32.395	-1.53								32.395	-2.225			32.395	-1.525			32.395	-0.855			32.395	-2.6			32.395	-2.156				32.395	-1.191				32.395	-1.072			32.395	-1.101
				32.694	-1.506			32.694	-1.528								32.694	-2.223			32.694	-1.523			32.694	-0.854			32.694	-2.597			32.694	-2.153				32.694	-1.19				32.694	-1.07			32.694	-1.098
				32.993	-1.505			32.993	-1.526								32.993	-2.221			32.993	-1.521			32.993	-0.852			32.993	-2.595			32.993	-2.151				32.993	-1.188				32.993	-1.068			32.993	-1.096
				33.292	-1.503			33.292	-1.524								33.292	-2.219			33.292	-1.519			33.292	-0.851			33.292	-2.593			33.292	-2.149				33.292	-1.187				33.292	-1.067			33.292	-1.093
				33.591	-1.502			33.591	-1.521								33.591	-2.217			33.591	-1.517			33.591	-0.85			33.591	-2.591			33.591	-2.147				33.591	-1.186				33.591	-1.065			33.591	-1.091
				33.89	-1.5			33.89	-1.519								33.89	-2.215			33.89	-1.515			33.89	-0.848			33.89	-2.588			33.89	-2.145				33.89	-1.185				33.89	-1.064			33.89	-1.089
				34.189	-1.499			34.189	-1.517								34.189	-2.213			34.189	-1.513			34.189	-0.847			34.189	-2.586			34.189	-2.143				34.189	-1.183				34.189	-1.062			34.189	-1.086
				34.488	-1.497			34.488	-1.516								34.488	-2.211			34.488	-1.511			34.488	-0.846			34.488	-2.584			34.488	-2.141				34.488	-1.182				34.488	-1.061			34.488	-1.084
				34.787	-1.496			34.787	-1.514								34.787	-2.209			34.787	-1.509			34.787	-0.845			34.787	-2.582			34.787	-2.139				34.787	-1.181				34.787	-1.059			34.787	-1.082
				35.086	-1.494			35.086	-1.512								35.086	-2.207			35.086	-1.507			35.086	-0.843			35.086	-2.58			35.086	-2.137				35.086	-1.18				35.086	-1.058			35.086	-1.079
				35.385	-1.493			35.385	-1.51								35.385	-2.205			35.385	-1.505			35.385	-0.842			35.385	-2.578			35.385	-2.135				35.385	-1.179				35.385	-1.056			35.385	-1.077
				35.684	-1.491			35.684	-1.508								35.684	-2.203			35.684	-1.503			35.684	-0.841			35.684	-2.576			35.684	-2.133				35.684	-1.178				35.684	-1.055			35.684	-1.075
				35.983	-1.49			35.983	-1.506								35.983	-2.202			35.983	-1.502			35.983	-0.84			35.983	-2.574			35.983	-2.131				35.983	-1.177				35.983	-1.053			35.983	-1.073
				36.282	-1.489			36.282	-1.504								36.282	-2.2			36.282	-1.5			36.282	-0.839			36.282	-2.572			36.282	-2.13				36.282	-1.176				36.282	-1.052			36.282	-1.071
				36.581	-1.487			36.581	-1.503								36.581	-2.198			36.581	-1.498			36.581	-0.838			36.581	-2.57			36.581	-2.128				36.581	-1.174				36.581	-1.051			36.581	-1.069
				36.88	-1.486			36.88	-1.501								36.88	-2.196			36.88	-1.496			36.88	-0.836			36.88	-2.568			36.88	-2.126				36.88	-1.173				36.88	-1.049			36.88	-1.067
				37.179	-1.485			37.179	-1.499								37.179	-2.195			37.179	-1.495			37.179	-0.835			37.179	-2.566			37.179	-2.124				37.179	-1.172				37.179	-1.048			37.179	-1.065
				37.478	-1.484			37.478	-1.497								37.478	-2.193			37.478	-1.493			37.478	-0.834			37.478	-2.565			37.478	-2.123				37.478	-1.171				37.478	-1.047			37.478	-1.063
				37.777	-1.482			37.777	-1.496								37.777	-2.191			37.777	-1.491			37.777	-0.833			37.777	-2.563			37.777	-2.121				37.777	-1.17				37.777	-1.045			37.777	-1.061
				38.076	-1.481			38.076	-1.494								38.076	-2.19			38.076	-1.49			38.076	-0.832			38.076	-2.561			38.076	-2.119				38.076	-1.169				38.076	-1.044			38.076	-1.059
				38.375	-1.48			38.375	-1.493								38.375	-2.188			38.375	-1.488			38.375	-0.831			38.375	-2.559			38.375	-2.118				38.375	-1.168				38.375	-1.043			38.375	-1.057
				38.674	-1.479			38.674	-1.491								38.674	-2.187			38.674	-1.486			38.674	-0.83			38.674	-2.557			38.674	-2.116				38.674	-1.167				38.674	-1.042			38.674	-1.055
				38.973	-1.477			38.973	-1.489								38.973	-2.185			38.973	-1.485			38.973	-0.829			38.973	-2.556			38.973	-2.114				38.973	-1.167				38.973	-1.04			38.973	-1.053
				39.272	-1.476			39.272	-1.488								39.272	-2.184			39.272	-1.483			39.272	-0.828			39.272	-2.554			39.272	-2.113				39.272	-1.166				39.272	-1.039			39.272	-1.051
				39.571	-1.475			39.571	-1.486								39.571	-2.182			39.571	-1.482			39.571	-0.827			39.571	-2.552			39.571	-2.111				39.571	-1.165				39.571	-1.038			39.571	-1.049
				39.87	-1.474			39.87	-1.485								39.87	-2.181			39.87	-1.48			39.87	-0.826			39.87	-2.551			39.87	-2.11				39.87	-1.164				39.87	-1.037			39.87	-1.048
				40.169	-1.473			40.169	-1.483								40.169	-2.179			40.169	-1.479			40.169	-0.825			40.169	-2.549			40.169	-2.108				40.169	-1.163				40.169	-1.036			40.169	-1.046
				40.468	-1.472			40.468	-1.482								40.468	-2.178			40.468	-1.477			40.468	-0.824			40.468	-2.548			40.468	-2.107				40.468	-1.162				40.468	-1.034			40.468	-1.044
				40.767	-1.471			40.767	-1.48								40.767	-2.176			40.767	-1.476			40.767	-0.823			40.767	-2.546			40.767	-2.105				40.767	-1.161				40.767	-1.033			40.767	-1.042
				41.066	-1.469			41.066	-1.479								41.066	-2.175			41.066	-1.474			41.066	-0.822			41.066	-2.544			41.066	-2.104				41.066	-1.16				41.066	-1.032			41.066	-1.041
				41.365	-1.468			41.365	-1.478								41.365	-2.174			41.365	-1.473			41.365	-0.821			41.365	-2.543			41.365	-2.102				41.365	-1.159				41.365	-1.031			41.365	-1.039
				41.664	-1.467			41.664	-1.476								41.664	-2.172			41.664	-1.472			41.664	-0.82			41.664	-2.541			41.664	-2.101				41.664	-1.159				41.664	-1.03			41.664	-1.037
				41.963	-1.466			41.963	-1.475								41.963	-2.171			41.963	-1.47			41.963	-0.819			41.963	-2.54			41.963	-2.1				41.963	-1.158				41.963	-1.029			41.963	-1.036
				42.262	-1.465			42.262	-1.473								42.262	-2.17			42.262	-1.469			42.262	-0.818			42.262	-2.538			42.262	-2.098				42.262	-1.157				42.262	-1.028			42.262	-1.034
				42.561	-1.464			42.561	-1.472								42.561	-2.168			42.561	-1.467			42.561	-0.817			42.561	-2.537			42.561	-2.097				42.561	-1.156				42.561	-1.027			42.561	-1.032
				42.86	-1.463			42.86	-1.471								42.86	-2.167			42.86	-1.466			42.86	-0.816			42.86	-2.536			42.86	-2.096				42.86	-1.155				42.86	-1.026			42.86	-1.031
				43.159	-1.462			43.159	-1.469								43.159	-2.166			43.159	-1.465			43.159	-0.815			43.159	-2.534			43.159	-2.094				43.159	-1.155				43.159	-1.025			43.159	-1.029
				43.458	-1.461			43.458	-1.468								43.458	-2.165			43.458	-1.464			43.458	-0.814			43.458	-2.533			43.458	-2.093				43.458	-1.154				43.458	-1.024			43.458	-1.028
				43.757	-1.46			43.757	-1.467								43.757	-2.163			43.757	-1.462			43.757	-0.813			43.757	-2.531			43.757	-2.092				43.757	-1.153				43.757	-1.023			43.757	-1.026
				44.056	-1.459			44.056	-1.466								44.056	-2.162			44.056	-1.461			44.056	-0.812			44.056	-2.53			44.056	-2.09				44.056	-1.152				44.056	-1.022			44.056	-1.025
				44.355	-1.458			44.355	-1.464								44.355	-2.161			44.355	-1.46			44.355	-0.812			44.355	-2.529			44.355	-2.089				44.355	-1.152				44.355	-1.021			44.355	-1.023
				44.654	-1.457			44.654	-1.463								44.654	-2.16			44.654	-1.459			44.654	-0.811			44.654	-2.527			44.654	-2.088				44.654	-1.151				44.654	-1.02			44.654	-1.022
				44.953	-1.456			44.953	-1.462								44.953	-2.159			44.953	-1.457			44.953	-0.81			44.953	-2.526			44.953	-2.087				44.953	-1.15				44.953	-1.019			44.953	-1.02
				45.252	-1.456			45.252	-1.461								45.252	-2.157			45.252	-1.456			45.252	-0.809			45.252	-2.525			45.252	-2.085				45.252	-1.149				45.252	-1.018			45.252	-1.019
				45.551	-1.455			45.551	-1.46								45.551	-2.156			45.551	-1.455			45.551	-0.808			45.551	-2.523			45.551	-2.084				45.551	-1.149				45.551	-1.017			45.551	-1.017
				45.85	-1.454			45.85	-1.458								45.85	-2.155			45.85	-1.454			45.85	-0.807			45.85	-2.522			45.85	-2.083				45.85	-1.148				45.85	-1.016			45.85	-1.016
				46.149	-1.453			46.149	-1.457								46.149	-2.154			46.149	-1.453			46.149	-0.807			46.149	-2.521			46.149	-2.082				46.149	-1.147				46.149	-1.015			46.149	-1.015
				46.448	-1.452			46.448	-1.456								46.448	-2.153			46.448	-1.451			46.448	-0.806			46.448	-2.52			46.448	-2.081				46.448	-1.147				46.448	-1.015			46.448	-1.013
				46.747	-1.451			46.747	-1.455								46.747	-2.152			46.747	-1.45			46.747	-0.805			46.747	-2.518			46.747	-2.08				46.747	-1.146				46.747	-1.014			46.747	-1.012
				47.046	-1.45			47.046	-1.454								47.046	-2.151			47.046	-1.449			47.046	-0.804			47.046	-2.517			47.046	-2.079				47.046	-1.145				47.046	-1.013			47.046	-1.01
				47.345	-1.449			47.345	-1.453								47.345	-2.15			47.345	-1.448			47.345	-0.803			47.345	-2.516			47.345	-2.077				47.345	-1.145				47.345	-1.012			47.345	-1.009
				47.644	-1.449			47.644	-1.452								47.644	-2.149			47.644	-1.447			47.644	-0.803			47.644	-2.515			47.644	-2.076				47.644	-1.144				47.644	-1.011			47.644	-1.008
				47.943	-1.448			47.943	-1.451								47.943	-2.147			47.943	-1.446			47.943	-0.802			47.943	-2.514			47.943	-2.075				47.943	-1.143				47.943	-1.01			47.943	-1.007
				48.242	-1.447			48.242	-1.45								48.242	-2.146			48.242	-1.445			48.242	-0.801			48.242	-2.513			48.242	-2.074				48.242	-1.143				48.242	-1.009			48.242	-1.005
				48.541	-1.446			48.541	-1.448								48.541	-2.145			48.541	-1.444			48.541	-0.8			48.541	-2.511			48.541	-2.073				48.541	-1.142				48.541	-1.009			48.541	-1.004
				48.84	-1.445			48.84	-1.447								48.84	-2.144			48.84	-1.443			48.84	-0.799			48.84	-2.51			48.84	-2.072				48.84	-1.141				48.84	-1.008			48.84	-1.003
				49.139	-1.445			49.139	-1.446								49.139	-2.143			49.139	-1.442			49.139	-0.799			49.139	-2.509			49.139	-2.071				49.139	-1.141				49.139	-1.007			49.139	-1.001
				49.438	-1.444			49.438	-1.445								49.438	-2.142			49.438	-1.441			49.438	-0.798			49.438	-2.508			49.438	-2.07				49.438	-1.14				49.438	-1.006			49.438	-1
				49.737	-1.443			49.737	-1.444								49.737	-2.141			49.737	-1.44			49.737	-0.797			49.737	-2.507			49.737	-2.069				49.737	-1.14				49.737	-1.006			49.737	-0.999
				50.036	-1.442			50.036	-1.443								50.036	-2.14			50.036	-1.439			50.036	-0.796			50.036	-2.506			50.036	-2.068				50.036	-1.139				50.036	-1.005			50.036	-0.998
				50.335	-1.441			50.335	-1.442								50.335	-2.139			50.335	-1.438			50.335	-0.796			50.335	-2.505			50.335	-2.067				50.335	-1.138				50.335	-1.004			50.335	-0.997
				50.634	-1.441			50.634	-1.441								50.634	-2.139			50.634	-1.437			50.634	-0.795			50.634	-2.504			50.634	-2.066				50.634	-1.138				50.634	-1.003			50.634	-0.995
				50.933	-1.44			50.933	-1.44								50.933	-2.138			50.933	-1.436			50.933	-0.794			50.933	-2.503			50.933	-2.065				50.933	-1.137				50.933	-1.002			50.933	-0.994
				51.232	-1.439			51.232	-1.439								51.232	-2.137			51.232	-1.435			51.232	-0.794			51.232	-2.502			51.232	-2.064				51.232	-1.137				51.232	-1.002			51.232	-0.993
				51.531	-1.439			51.531	-1.439								51.531	-2.136			51.531	-1.434			51.531	-0.793			51.531	-2.501			51.531	-2.063				51.531	-1.136				51.531	-1.001			51.531	-0.992
				51.83	-1.438			51.83	-1.438								51.83	-2.135			51.83	-1.433			51.83	-0.792			51.83	-2.5			51.83	-2.062				51.83	-1.136				51.83	-1			51.83	-0.991
				52.129	-1.437			52.129	-1.437								52.129	-2.134			52.129	-1.432			52.129	-0.792			52.129	-2.499			52.129	-2.061				52.129	-1.135				52.129	-1			52.129	-0.99
				52.428	-1.436			52.428	-1.436								52.428	-2.133			52.428	-1.431			52.428	-0.791			52.428	-2.498			52.428	-2.06				52.428	-1.135				52.428	-0.999			52.428	-0.988
				52.727	-1.436			52.727	-1.435								52.727	-2.132			52.727	-1.43			52.727	-0.79			52.727	-2.497			52.727	-2.06				52.727	-1.134				52.727	-0.998			52.727	-0.987
				53.026	-1.435			53.026	-1.434								53.026	-2.131			53.026	-1.429			53.026	-0.79			53.026	-2.496			53.026	-2.059				53.026	-1.133				53.026	-0.997			53.026	-0.986
				53.325	-1.434			53.325	-1.433								53.325	-2.13			53.325	-1.428			53.325	-0.789			53.325	-2.495			53.325	-2.058				53.325	-1.133				53.325	-0.997			53.325	-0.985
				53.624	-1.434			53.624	-1.432								53.624	-2.13			53.624	-1.428			53.624	-0.788			53.624	-2.494			53.624	-2.057				53.624	-1.132				53.624	-0.996			53.624	-0.984
				53.923	-1.433			53.923	-1.431								53.923	-2.129			53.923	-1.427			53.923	-0.788			53.923	-2.493			53.923	-2.056				53.923	-1.132				53.923	-0.995			53.923	-0.983
				54.222	-1.432			54.222	-1.43								54.222	-2.128			54.222	-1.426			54.222	-0.787			54.222	-2.492			54.222	-2.055				54.222	-1.131				54.222	-0.995			54.222	-0.982
				54.521	-1.432			54.521	-1.43								54.521	-2.127			54.521	-1.425			54.521	-0.786			54.521	-2.491			54.521	-2.054				54.521	-1.131				54.521	-0.994			54.521	-0.981
				54.82	-1.431			54.82	-1.429								54.82	-2.126			54.82	-1.424			54.82	-0.786			54.82	-2.49			54.82	-2.054				54.82	-1.13				54.82	-0.993			54.82	-0.98
				55.119	-1.43			55.119	-1.428								55.119	-2.125			55.119	-1.423			55.119	-0.785			55.119	-2.489			55.119	-2.053				55.119	-1.13				55.119	-0.993			55.119	-0.979
				55.418	-1.43			55.418	-1.427								55.418	-2.125			55.418	-1.422			55.418	-0.784			55.418	-2.488			55.418	-2.052				55.418	-1.129				55.418	-0.992			55.418	-0.978
				55.717	-1.429			55.717	-1.426								55.717	-2.124			55.717	-1.422			55.717	-0.784			55.717	-2.488			55.717	-2.051				55.717	-1.129				55.717	-0.992			55.717	-0.977
				56.016	-1.428			56.016	-1.425								56.016	-2.123			56.016	-1.421			56.016	-0.783			56.016	-2.487			56.016	-2.05				56.016	-1.128				56.016	-0.991			56.016	-0.976
				56.315	-1.428			56.315	-1.425								56.315	-2.122			56.315	-1.42			56.315	-0.783			56.315	-2.486			56.315	-2.049				56.315	-1.128				56.315	-0.99			56.315	-0.975
				56.614	-1.427			56.614	-1.424								56.614	-2.122			56.614	-1.419			56.614	-0.782			56.614	-2.485			56.614	-2.049				56.614	-1.128				56.614	-0.99			56.614	-0.974
				56.913	-1.427			56.913	-1.423								56.913	-2.121			56.913	-1.418			56.913	-0.781			56.913	-2.484			56.913	-2.048				56.913	-1.127				56.913	-0.989			56.913	-0.973
				57.212	-1.426			57.212	-1.422								57.212	-2.12			57.212	-1.418			57.212	-0.781			57.212	-2.483			57.212	-2.047				57.212	-1.127				57.212	-0.988			57.212	-0.972
				57.511	-1.425			57.511	-1.421								57.511	-2.119			57.511	-1.417			57.511	-0.78			57.511	-2.482			57.511	-2.046				57.511	-1.126				57.511	-0.988			57.511	-0.971
				57.81	-1.425			57.81	-1.421								57.81	-2.119			57.81	-1.416			57.81	-0.78			57.81	-2.482			57.81	-2.046				57.81	-1.126				57.81	-0.987			57.81	-0.97
				58.109	-1.424			58.109	-1.42								58.109	-2.118			58.109	-1.415			58.109	-0.779			58.109	-2.481			58.109	-2.045				58.109	-1.125				58.109	-0.987			58.109	-0.969
				58.408	-1.424			58.408	-1.419								58.408	-2.117			58.408	-1.415			58.408	-0.778			58.408	-2.48			58.408	-2.044				58.408	-1.125				58.408	-0.986			58.408	-0.968
				58.707	-1.423			58.707	-1.418								58.707	-2.116			58.707	-1.414			58.707	-0.778			58.707	-2.479			58.707	-2.043				58.707	-1.124				58.707	-0.986			58.707	-0.967
				59.006	-1.423			59.006	-1.418								59.006	-2.116			59.006	-1.413			59.006	-0.777			59.006	-2.478			59.006	-2.043				59.006	-1.124				59.006	-0.985			59.006	-0.966
				59.305	-1.422			59.305	-1.417								59.305	-2.115			59.305	-1.412			59.305	-0.777			59.305	-2.478			59.305	-2.042				59.305	-1.123				59.305	-0.984			59.305	-0.965
				59.604	-1.421			59.604	-1.416								59.604	-2.114			59.604	-1.412			59.604	-0.776			59.604	-2.477			59.604	-2.041				59.604	-1.123				59.604	-0.984			59.604	-0.965
				59.903	-1.421			59.903	-1.416								59.903	-2.114			59.903	-1.411			59.903	-0.776			59.903	-2.476			59.903	-2.04				59.903	-1.123				59.903	-0.983			59.903	-0.964
				60.202	-1.42			60.202	-1.415								60.202	-2.113			60.202	-1.41			60.202	-0.775			60.202	-2.475			60.202	-2.04				60.202	-1.122				60.202	-0.983			60.202	-0.963
				60.501	-1.42			60.501	-1.414								60.501	-2.112			60.501	-1.41			60.501	-0.775			60.501	-2.475			60.501	-2.039				60.501	-1.122				60.501	-0.982			60.501	-0.962
				60.8	-1.419			60.8	-1.413								60.8	-2.111			60.8	-1.409			60.8	-0.774			60.8	-2.474			60.8	-2.038				60.8	-1.121				60.8	-0.982			60.8	-0.961
				61.099	-1.419			61.099	-1.413								61.099	-2.111			61.099	-1.408			61.099	-0.773			61.099	-2.473			61.099	-2.038				61.099	-1.121				61.099	-0.981			61.099	-0.96
				61.398	-1.418			61.398	-1.412								61.398	-2.11			61.398	-1.407			61.398	-0.773			61.398	-2.472			61.398	-2.037				61.398	-1.121				61.398	-0.981			61.398	-0.959
				61.697	-1.418			61.697	-1.411								61.697	-2.109			61.697	-1.407			61.697	-0.772			61.697	-2.472			61.697	-2.036				61.697	-1.12				61.697	-0.98			61.697	-0.958
				61.996	-1.417			61.996	-1.411								61.996	-2.109			61.996	-1.406			61.996	-0.772			61.996	-2.471			61.996	-2.036				61.996	-1.12				61.996	-0.98			61.996	-0.958
				62.295	-1.417			62.295	-1.41								62.295	-2.108			62.295	-1.405			62.295	-0.771			62.295	-2.47			62.295	-2.035				62.295	-1.119				62.295	-0.979			62.295	-0.957
				62.594	-1.416			62.594	-1.409								62.594	-2.108			62.594	-1.405			62.594	-0.771			62.594	-2.469			62.594	-2.034				62.594	-1.119				62.594	-0.979			62.594	-0.956
				62.893	-1.416			62.893	-1.409								62.893	-2.107			62.893	-1.404			62.893	-0.77			62.893	-2.469			62.893	-2.034				62.893	-1.119				62.893	-0.978			62.893	-0.955
				63.192	-1.415			63.192	-1.408								63.192	-2.106			63.192	-1.403			63.192	-0.77			63.192	-2.468			63.192	-2.033				63.192	-1.118				63.192	-0.978			63.192	-0.954
				63.491	-1.415			63.491	-1.407								63.491	-2.106			63.491	-1.403			63.491	-0.769			63.491	-2.467			63.491	-2.032				63.491	-1.118				63.491	-0.977			63.491	-0.954
				63.79	-1.414			63.79	-1.407								63.79	-2.105			63.79	-1.402			63.79	-0.769			63.79	-2.467			63.79	-2.032				63.79	-1.118				63.79	-0.977			63.79	-0.953
				64.089	-1.414			64.089	-1.406								64.089	-2.104			64.089	-1.402			64.089	-0.768			64.089	-2.466			64.089	-2.031				64.089	-1.117				64.089	-0.976			64.089	-0.952
				64.388	-1.413			64.388	-1.405								64.388	-2.104			64.388	-1.401			64.388	-0.768			64.388	-2.465			64.388	-2.031				64.388	-1.117				64.388	-0.976			64.388	-0.951
				64.687	-1.413			64.687	-1.405								64.687	-2.103			64.687	-1.4			64.687	-0.767			64.687	-2.465			64.687	-2.03				64.687	-1.116				64.687	-0.975			64.687	-0.95
				64.986	-1.412			64.986	-1.404								64.986	-2.103			64.986	-1.4			64.986	-0.767			64.986	-2.464			64.986	-2.029				64.986	-1.116				64.986	-0.975			64.986	-0.95
				65.285	-1.412			65.285	-1.404								65.285	-2.102			65.285	-1.399			65.285	-0.766			65.285	-2.463			65.285	-2.029				65.285	-1.116				65.285	-0.974			65.285	-0.949
				65.584	-1.411			65.584	-1.403								65.584	-2.101			65.584	-1.399			65.584	-0.766			65.584	-2.463			65.584	-2.028				65.584	-1.115				65.584	-0.974			65.584	-0.948
				65.883	-1.411			65.883	-1.402								65.883	-2.101			65.883	-1.398			65.883	-0.765			65.883	-2.462			65.883	-2.028				65.883	-1.115				65.883	-0.973			65.883	-0.947
				66.182	-1.41			66.182	-1.402								66.182	-2.1			66.182	-1.397			66.182	-0.765			66.182	-2.461			66.182	-2.027				66.182	-1.115				66.182	-0.973			66.182	-0.947
				66.481	-1.41			66.481	-1.401								66.481	-2.1			66.481	-1.397			66.481	-0.764			66.481	-2.461			66.481	-2.026				66.481	-1.114				66.481	-0.972			66.481	-0.946
				66.78	-1.409			66.78	-1.401								66.78	-2.099			66.78	-1.396			66.78	-0.764			66.78	-2.46			66.78	-2.026				66.78	-1.114				66.78	-0.972			66.78	-0.945
				67.079	-1.409			67.079	-1.4								67.079	-2.099			67.079	-1.396			67.079	-0.764			67.079	-2.46			67.079	-2.025				67.079	-1.114				67.079	-0.971			67.079	-0.944
				67.378	-1.409			67.378	-1.399								67.378	-2.098			67.378	-1.395			67.378	-0.763			67.378	-2.459			67.378	-2.025				67.378	-1.113				67.378	-0.971			67.378	-0.944
				67.677	-1.408			67.677	-1.399								67.677	-2.097			67.677	-1.394			67.677	-0.763			67.677	-2.458			67.677	-2.024				67.677	-1.113				67.677	-0.971			67.677	-0.943
				67.976	-1.408			67.976	-1.398								67.976	-2.097			67.976	-1.394			67.976	-0.762			67.976	-2.458			67.976	-2.024				67.976	-1.113				67.976	-0.97			67.976	-0.942
				68.275	-1.407			68.275	-1.398								68.275	-2.096			68.275	-1.393			68.275	-0.762			68.275	-2.457			68.275	-2.023				68.275	-1.112				68.275	-0.97			68.275	-0.942
				68.574	-1.407			68.574	-1.397								68.574	-2.096			68.574	-1.393			68.574	-0.761			68.574	-2.456			68.574	-2.022				68.574	-1.112				68.574	-0.969			68.574	-0.941
				68.873	-1.406			68.873	-1.397								68.873	-2.095			68.873	-1.392			68.873	-0.761			68.873	-2.456			68.873	-2.022				68.873	-1.112				68.873	-0.969			68.873	-0.94
				69.172	-1.406			69.172	-1.396								69.172	-2.095			69.172	-1.392			69.172	-0.76			69.172	-2.455			69.172	-2.021				69.172	-1.111				69.172	-0.968			69.172	-0.94
				69.471	-1.406			69.471	-1.396								69.471	-2.094			69.471	-1.391			69.471	-0.76			69.471	-2.455			69.471	-2.021				69.471	-1.111				69.471	-0.968			69.471	-0.939
				69.77	-1.405			69.77	-1.395								69.77	-2.094			69.77	-1.391			69.77	-0.76			69.77	-2.454			69.77	-2.02				69.77	-1.111				69.77	-0.968			69.77	-0.938
				70.069	-1.405			70.069	-1.394								70.069	-2.093			70.069	-1.39			70.069	-0.759			70.069	-2.454			70.069	-2.02				70.069	-1.11				70.069	-0.967			70.069	-0.937
				70.368	-1.404			70.368	-1.394								70.368	-2.093			70.368	-1.389			70.368	-0.759			70.368	-2.453			70.368	-2.019				70.368	-1.11				70.368	-0.967			70.368	-0.937
				70.667	-1.404			70.667	-1.393								70.667	-2.092			70.667	-1.389			70.667	-0.758			70.667	-2.452			70.667	-2.019				70.667	-1.11				70.667	-0.966			70.667	-0.936
				70.966	-1.404			70.966	-1.393								70.966	-2.092			70.966	-1.388			70.966	-0.758			70.966	-2.452			70.966	-2.018				70.966	-1.109				70.966	-0.966			70.966	-0.935
				71.265	-1.403			71.265	-1.392								71.265	-2.091			71.265	-1.388			71.265	-0.757			71.265	-2.451			71.265	-2.018				71.265	-1.109				71.265	-0.965			71.265	-0.935
				71.564	-1.403			71.564	-1.392								71.564	-2.091			71.564	-1.387			71.564	-0.757			71.564	-2.451			71.564	-2.017				71.564	-1.109				71.564	-0.965			71.564	-0.934
				71.863	-1.402			71.863	-1.391								71.863	-2.09			71.863	-1.387			71.863	-0.757			71.863	-2.45			71.863	-2.017				71.863	-1.109				71.863	-0.965			71.863	-0.934
				72.162	-1.402			72.162	-1.391								72.162	-2.09			72.162	-1.386			72.162	-0.756			72.162	-2.45			72.162	-2.016				72.162	-1.108				72.162	-0.964			72.162	-0.933
				72.461	-1.402			72.461	-1.39								72.461	-2.089			72.461	-1.386			72.461	-0.756			72.461	-2.449			72.461	-2.016				72.461	-1.108				72.461	-0.964			72.461	-0.932
				72.76	-1.401			72.76	-1.39								72.76	-2.089			72.76	-1.385			72.76	-0.755			72.76	-2.449			72.76	-2.015				72.76	-1.108				72.76	-0.964			72.76	-0.932
				73.059	-1.401			73.059	-1.389								73.059	-2.088			73.059	-1.385			73.059	-0.755			73.059	-2.448			73.059	-2.015				73.059	-1.107				73.059	-0.963			73.059	-0.931
				73.358	-1.4			73.358	-1.389								73.358	-2.088			73.358	-1.384			73.358	-0.755			73.358	-2.448			73.358	-2.014				73.358	-1.107				73.358	-0.963			73.358	-0.93
				73.657	-1.4			73.657	-1.388								73.657	-2.087			73.657	-1.384			73.657	-0.754			73.657	-2.447			73.657	-2.014				73.657	-1.107				73.657	-0.962			73.657	-0.93
				73.956	-1.4			73.956	-1.388								73.956	-2.087			73.956	-1.383			73.956	-0.754			73.956	-2.446			73.956	-2.013				73.956	-1.106				73.956	-0.962			73.956	-0.929
				74.255	-1.399			74.255	-1.387								74.255	-2.086			74.255	-1.383			74.255	-0.753			74.255	-2.446			74.255	-2.013				74.255	-1.106				74.255	-0.962			74.255	-0.929
				74.554	-1.399			74.554	-1.387								74.554	-2.086			74.554	-1.382			74.554	-0.753			74.554	-2.445			74.554	-2.012				74.554	-1.106				74.554	-0.961			74.554	-0.928
				74.853	-1.399			74.853	-1.386								74.853	-2.085			74.853	-1.382			74.853	-0.753			74.853	-2.445			74.853	-2.012				74.853	-1.106				74.853	-0.961			74.853	-0.927
				75.152	-1.398			75.152	-1.386								75.152	-2.085			75.152	-1.381			75.152	-0.752			75.152	-2.444			75.152	-2.011				75.152	-1.105				75.152	-0.961			75.152	-0.927
				75.451	-1.398			75.451	-1.385								75.451	-2.085			75.451	-1.381			75.451	-0.752			75.451	-2.444			75.451	-2.011				75.451	-1.105				75.451	-0.96			75.451	-0.926
				75.75	-1.397			75.75	-1.385								75.75	-2.084			75.75	-1.381			75.75	-0.751			75.75	-2.443			75.75	-2.01				75.75	-1.105				75.75	-0.96			75.75	-0.926
				76.049	-1.397			76.049	-1.384								76.049	-2.084			76.049	-1.38			76.049	-0.751			76.049	-2.443			76.049	-2.01				76.049	-1.105				76.049	-0.959			76.049	-0.925
				76.348	-1.397			76.348	-1.384								76.348	-2.083			76.348	-1.38			76.348	-0.751			76.348	-2.442			76.348	-2.01				76.348	-1.104				76.348	-0.959			76.348	-0.924
				76.647	-1.396			76.647	-1.384								76.647	-2.083			76.647	-1.379			76.647	-0.75			76.647	-2.442			76.647	-2.009				76.647	-1.104				76.647	-0.959			76.647	-0.924
				76.946	-1.396			76.946	-1.383								76.946	-2.082			76.946	-1.379			76.946	-0.75			76.946	-2.442			76.946	-2.009				76.946	-1.104				76.946	-0.958			76.946	-0.923
				77.245	-1.396			77.245	-1.383								77.245	-2.082			77.245	-1.378			77.245	-0.75			77.245	-2.441			77.245	-2.008				77.245	-1.103				77.245	-0.958			77.245	-0.923
				77.544	-1.395			77.544	-1.382								77.544	-2.081			77.544	-1.378			77.544	-0.749			77.544	-2.441			77.544	-2.008				77.544	-1.103				77.544	-0.958			77.544	-0.922
				77.843	-1.395			77.843	-1.382								77.843	-2.081			77.843	-1.377			77.843	-0.749			77.843	-2.44			77.843	-2.007				77.843	-1.103				77.843	-0.957			77.843	-0.922
				78.142	-1.395			78.142	-1.381								78.142	-2.081			78.142	-1.377			78.142	-0.748			78.142	-2.44			78.142	-2.007				78.142	-1.103				78.142	-0.957			78.142	-0.921
				78.441	-1.394			78.441	-1.381								78.441	-2.08			78.441	-1.377			78.441	-0.748			78.441	-2.439			78.441	-2.007				78.441	-1.102				78.441	-0.957			78.441	-0.92
				78.74	-1.394			78.74	-1.38								78.74	-2.08			78.74	-1.376			78.74	-0.748			78.74	-2.439			78.74	-2.006				78.74	-1.102				78.74	-0.956			78.74	-0.92
				79.039	-1.394			79.039	-1.38								79.039	-2.079			79.039	-1.376			79.039	-0.747			79.039	-2.438			79.039	-2.006				79.039	-1.102				79.039	-0.956			79.039	-0.919
				79.338	-1.393			79.338	-1.38								79.338	-2.079			79.338	-1.375			79.338	-0.747			79.338	-2.438			79.338	-2.005				79.338	-1.102				79.338	-0.956			79.338	-0.919
				79.637	-1.393			79.637	-1.379								79.637	-2.079			79.637	-1.375			79.637	-0.747			79.637	-2.437			79.637	-2.005				79.637	-1.101				79.637	-0.955			79.637	-0.918
				79.936	-1.393			79.936	-1.379								79.936	-2.078			79.936	-1.374			79.936	-0.746			79.936	-2.437			79.936	-2.004				79.936	-1.101				79.936	-0.955			79.936	-0.918
				80.235	-1.392			80.235	-1.378								80.235	-2.078			80.235	-1.374			80.235	-0.746			80.235	-2.436			80.235	-2.004				80.235	-1.101				80.235	-0.955			80.235	-0.917
				80.534	-1.392			80.534	-1.378								80.534	-2.077			80.534	-1.374			80.534	-0.746			80.534	-2.436			80.534	-2.004				80.534	-1.101				80.534	-0.954			80.534	-0.917
				80.833	-1.392			80.833	-1.378								80.833	-2.077			80.833	-1.373			80.833	-0.745			80.833	-2.436			80.833	-2.003				80.833	-1.101				80.833	-0.954			80.833	-0.916
				81.132	-1.391			81.132	-1.377								81.132	-2.077			81.132	-1.373			81.132	-0.745			81.132	-2.435			81.132	-2.003				81.132	-1.1				81.132	-0.954			81.132	-0.916
				81.431	-1.391			81.431	-1.377								81.431	-2.076			81.431	-1.372			81.431	-0.745			81.431	-2.435			81.431	-2.002				81.431	-1.1				81.431	-0.953			81.431	-0.915
				81.73	-1.391			81.73	-1.376								81.73	-2.076			81.73	-1.372			81.73	-0.744			81.73	-2.434			81.73	-2.002				81.73	-1.1				81.73	-0.953			81.73	-0.915
				82.029	-1.39			82.029	-1.376								82.029	-2.075			82.029	-1.372			82.029	-0.744			82.029	-2.434			82.029	-2.002				82.029	-1.1				82.029	-0.953			82.029	-0.914
				82.328	-1.39			82.328	-1.375								82.328	-2.075			82.328	-1.371			82.328	-0.744			82.328	-2.433			82.328	-2.001				82.328	-1.099				82.328	-0.953			82.328	-0.914
				82.627	-1.39			82.627	-1.375								82.627	-2.075			82.627	-1.371			82.627	-0.743			82.627	-2.433			82.627	-2.001				82.627	-1.099				82.627	-0.952			82.627	-0.913
				82.926	-1.39			82.926	-1.375								82.926	-2.074			82.926	-1.37			82.926	-0.743			82.926	-2.433			82.926	-2				82.926	-1.099				82.926	-0.952			82.926	-0.913
				83.225	-1.389			83.225	-1.374								83.225	-2.074			83.225	-1.37			83.225	-0.743			83.225	-2.432			83.225	-2				83.225	-1.099				83.225	-0.952			83.225	-0.912
				83.524	-1.389			83.524	-1.374								83.524	-2.073			83.524	-1.37			83.524	-0.742			83.524	-2.432			83.524	-2				83.524	-1.098				83.524	-0.951			83.524	-0.912
				83.823	-1.389			83.823	-1.374								83.823	-2.073			83.823	-1.369			83.823	-0.742			83.823	-2.431			83.823	-1.999				83.823	-1.098				83.823	-0.951			83.823	-0.911
				84.122	-1.388			84.122	-1.373								84.122	-2.073			84.122	-1.369			84.122	-0.742			84.122	-2.431			84.122	-1.999				84.122	-1.098				84.122	-0.951			84.122	-0.911
				84.421	-1.388			84.421	-1.373								84.421	-2.072			84.421	-1.368			84.421	-0.741			84.421	-2.43			84.421	-1.999				84.421	-1.098				84.421	-0.95			84.421	-0.91
				84.72	-1.388			84.72	-1.372								84.72	-2.072			84.72	-1.368			84.72	-0.741			84.72	-2.43			84.72	-1.998				84.72	-1.098				84.72	-0.95			84.72	-0.91
				85.019	-1.387			85.019	-1.372								85.019	-2.072			85.019	-1.368			85.019	-0.741			85.019	-2.43			85.019	-1.998				85.019	-1.097				85.019	-0.95			85.019	-0.909
				85.318	-1.387			85.318	-1.372								85.318	-2.071			85.318	-1.367			85.318	-0.74			85.318	-2.429			85.318	-1.997				85.318	-1.097				85.318	-0.95			85.318	-0.909
				85.617	-1.387			85.617	-1.371								85.617	-2.071			85.617	-1.367			85.617	-0.74			85.617	-2.429			85.617	-1.997				85.617	-1.097				85.617	-0.949			85.617	-0.908
				85.916	-1.387			85.916	-1.371								85.916	-2.071			85.916	-1.367			85.916	-0.74			85.916	-2.429			85.916	-1.997				85.916	-1.097				85.916	-0.949			85.916	-0.908
				86.215	-1.386			86.215	-1.371								86.215	-2.07			86.215	-1.366			86.215	-0.739			86.215	-2.428			86.215	-1.996				86.215	-1.096				86.215	-0.949			86.215	-0.907
				86.514	-1.386			86.514	-1.37								86.514	-2.07			86.514	-1.366			86.514	-0.739			86.514	-2.428			86.514	-1.996				86.514	-1.096				86.514	-0.948			86.514	-0.907
				86.813	-1.386			86.813	-1.37								86.813	-2.069			86.813	-1.365			86.813	-0.739			86.813	-2.427			86.813	-1.996				86.813	-1.096				86.813	-0.948			86.813	-0.906
				87.112	-1.385			87.112	-1.369								87.112	-2.069			87.112	-1.365			87.112	-0.738			87.112	-2.427			87.112	-1.995				87.112	-1.096				87.112	-0.948			87.112	-0.906
				87.411	-1.385			87.411	-1.369								87.411	-2.069			87.411	-1.365			87.411	-0.738			87.411	-2.427			87.411	-1.995				87.411	-1.096				87.411	-0.948			87.411	-0.906
				87.71	-1.385			87.71	-1.369								87.71	-2.068			87.71	-1.364			87.71	-0.738			87.71	-2.426			87.71	-1.995				87.71	-1.095				87.71	-0.947			87.71	-0.905
				88.009	-1.385			88.009	-1.368								88.009	-2.068			88.009	-1.364			88.009	-0.738			88.009	-2.426			88.009	-1.994				88.009	-1.095				88.009	-0.947			88.009	-0.905
				88.308	-1.384			88.308	-1.368								88.308	-2.068			88.308	-1.364			88.308	-0.737			88.308	-2.425			88.308	-1.994				88.308	-1.095				88.308	-0.947			88.308	-0.904
				88.607	-1.384			88.607	-1.368								88.607	-2.067			88.607	-1.363			88.607	-0.737			88.607	-2.425			88.607	-1.994				88.607	-1.095				88.607	-0.947			88.607	-0.904
				88.906	-1.384			88.906	-1.367								88.906	-2.067			88.906	-1.363			88.906	-0.737			88.906	-2.425			88.906	-1.993				88.906	-1.095				88.906	-0.946			88.906	-0.903
				89.205	-1.384			89.205	-1.367								89.205	-2.067			89.205	-1.363			89.205	-0.736			89.205	-2.424			89.205	-1.993				89.205	-1.094				89.205	-0.946			89.205	-0.903
				89.504	-1.383			89.504	-1.367								89.504	-2.066			89.504	-1.362			89.504	-0.736			89.504	-2.424			89.504	-1.993				89.504	-1.094				89.504	-0.946			89.504	-0.902
				89.803	-1.383			89.803	-1.366								89.803	-2.066			89.803	-1.362			89.803	-0.736			89.803	-2.424			89.803	-1.992				89.803	-1.094				89.803	-0.946			89.803	-0.902
				90.102	-1.383			90.102	-1.366								90.102	-2.066			90.102	-1.362			90.102	-0.736			90.102	-2.423			90.102	-1.992				90.102	-1.094				90.102	-0.945			90.102	-0.902
				90.401	-1.383			90.401	-1.366								90.401	-2.065			90.401	-1.361			90.401	-0.735			90.401	-2.423			90.401	-1.992				90.401	-1.094				90.401	-0.945			90.401	-0.901
				90.7	-1.382			90.7	-1.365								90.7	-2.065			90.7	-1.361			90.7	-0.735			90.7	-2.423			90.7	-1.991				90.7	-1.093				90.7	-0.945			90.7	-0.901
				90.999	-1.382			90.999	-1.365								90.999	-2.065			90.999	-1.361			90.999	-0.735			90.999	-2.422			90.999	-1.991				90.999	-1.093				90.999	-0.944			90.999	-0.9
				91.298	-1.382			91.298	-1.365								91.298	-2.065			91.298	-1.36			91.298	-0.734			91.298	-2.422			91.298	-1.991				91.298	-1.093				91.298	-0.944			91.298	-0.9
				91.597	-1.382			91.597	-1.364								91.597	-2.064			91.597	-1.36			91.597	-0.734			91.597	-2.422			91.597	-1.99				91.597	-1.093				91.597	-0.944			91.597	-0.899
				91.896	-1.381			91.896	-1.364								91.896	-2.064			91.896	-1.36			91.896	-0.734			91.896	-2.421			91.896	-1.99				91.896	-1.093				91.896	-0.944			91.896	-0.899
				92.195	-1.381			92.195	-1.364								92.195	-2.064			92.195	-1.359			92.195	-0.734			92.195	-2.421			92.195	-1.99				92.195	-1.093				92.195	-0.943			92.195	-0.899
				92.494	-1.381			92.494	-1.363								92.494	-2.063			92.494	-1.359			92.494	-0.733			92.494	-2.42			92.494	-1.989				92.494	-1.092				92.494	-0.943			92.494	-0.898
				92.793	-1.381			92.793	-1.363								92.793	-2.063			92.793	-1.359			92.793	-0.733			92.793	-2.42			92.793	-1.989				92.793	-1.092				92.793	-0.943			92.793	-0.898
				93.092	-1.38			93.092	-1.363								93.092	-2.063			93.092	-1.358			93.092	-0.733			93.092	-2.42			93.092	-1.989				93.092	-1.092				93.092	-0.943			93.092	-0.897
				93.391	-1.38			93.391	-1.362								93.391	-2.062			93.391	-1.358			93.391	-0.732			93.391	-2.419			93.391	-1.989				93.391	-1.092				93.391	-0.942			93.391	-0.897
				93.69	-1.38			93.69	-1.362								93.69	-2.062			93.69	-1.358			93.69	-0.732			93.69	-2.419			93.69	-1.988				93.69	-1.092				93.69	-0.942			93.69	-0.897
				93.989	-1.38			93.989	-1.362								93.989	-2.062			93.989	-1.357			93.989	-0.732			93.989	-2.419			93.989	-1.988				93.989	-1.091				93.989	-0.942			93.989	-0.896
				94.288	-1.379			94.288	-1.361								94.288	-2.061			94.288	-1.357			94.288	-0.732			94.288	-2.418			94.288	-1.988				94.288	-1.091				94.288	-0.942			94.288	-0.896
				94.587	-1.379			94.587	-1.361								94.587	-2.061			94.587	-1.357			94.587	-0.731			94.587	-2.418			94.587	-1.987				94.587	-1.091				94.587	-0.942			94.587	-0.895
				94.886	-1.379			94.886	-1.361								94.886	-2.061			94.886	-1.357			94.886	-0.731			94.886	-2.418			94.886	-1.987				94.886	-1.091				94.886	-0.941			94.886	-0.895
				95.185	-1.379			95.185	-1.361								95.185	-2.061			95.185	-1.356			95.185	-0.731			95.185	-2.418			95.185	-1.987				95.185	-1.091				95.185	-0.941			95.185	-0.895
				95.484	-1.378			95.484	-1.36								95.484	-2.06			95.484	-1.356			95.484	-0.731			95.484	-2.417			95.484	-1.986				95.484	-1.091				95.484	-0.941			95.484	-0.894
				95.783	-1.378			95.783	-1.36								95.783	-2.06			95.783	-1.356			95.783	-0.73			95.783	-2.417			95.783	-1.986				95.783	-1.09				95.783	-0.941			95.783	-0.894
				96.082	-1.378			96.082	-1.36								96.082	-2.06			96.082	-1.355			96.082	-0.73			96.082	-2.417			96.082	-1.986				96.082	-1.09				96.082	-0.94			96.082	-0.893
				96.381	-1.378			96.381	-1.359								96.381	-2.059			96.381	-1.355			96.381	-0.73			96.381	-2.416			96.381	-1.986				96.381	-1.09				96.381	-0.94			96.381	-0.893
				96.68	-1.377			96.68	-1.359								96.68	-2.059			96.68	-1.355			96.68	-0.73			96.68	-2.416			96.68	-1.985				96.68	-1.09				96.68	-0.94			96.68	-0.893
				96.979	-1.377			96.979	-1.359								96.979	-2.059			96.979	-1.354			96.979	-0.729			96.979	-2.416			96.979	-1.985				96.979	-1.09				96.979	-0.94			96.979	-0.892
				97.278	-1.377			97.278	-1.358								97.278	-2.059			97.278	-1.354			97.278	-0.729			97.278	-2.415			97.278	-1.985				97.278	-1.09				97.278	-0.939			97.278	-0.892
				97.577	-1.377			97.577	-1.358								97.577	-2.058			97.577	-1.354			97.577	-0.729			97.577	-2.415			97.577	-1.984				97.577	-1.089				97.577	-0.939			97.577	-0.892
				97.876	-1.377			97.876	-1.358								97.876	-2.058			97.876	-1.354			97.876	-0.729			97.876	-2.415			97.876	-1.984				97.876	-1.089				97.876	-0.939			97.876	-0.891
				98.175	-1.376			98.175	-1.358								98.175	-2.058			98.175	-1.353			98.175	-0.728			98.175	-2.414			98.175	-1.984				98.175	-1.089				98.175	-0.939			98.175	-0.891
				98.474	-1.376			98.474	-1.357								98.474	-2.057			98.474	-1.353			98.474	-0.728			98.474	-2.414			98.474	-1.984				98.474	-1.089				98.474	-0.939			98.474	-0.89
				98.773	-1.376			98.773	-1.357								98.773	-2.057			98.773	-1.353			98.773	-0.728			98.773	-2.414			98.773	-1.983				98.773	-1.089				98.773	-0.938			98.773	-0.89
				99.072	-1.376			99.072	-1.357								99.072	-2.057			99.072	-1.352			99.072	-0.728			99.072	-2.413			99.072	-1.983				99.072	-1.089				99.072	-0.938			99.072	-0.89
				99.371	-1.375			99.371	-1.356								99.371	-2.057			99.371	-1.352			99.371	-0.727			99.371	-2.413			99.371	-1.983				99.371	-1.088				99.371	-0.938			99.371	-0.889
				99.67	-1.375			99.67	-1.356								99.67	-2.056			99.67	-1.352			99.67	-0.727			99.67	-2.413			99.67	-1.982				99.67	-1.088				99.67	-0.938			99.67	-0.889
				99.969	-1.375			99.969	-1.356								99.969	-2.056			99.969	-1.352			99.969	-0.727			99.969	-2.413			99.969	-1.982				99.969	-1.088				99.969	-0.938			99.969	-0.889
				100.268	-1.375			100.268	-1.356								100.268	-2.056			100.268	-1.351			100.268	-0.727			100.268	-2.412			100.268	-1.982				100.268	-1.088				100.268	-0.937			100.268	-0.888
				100.567	-1.375			100.567	-1.355								100.567	-2.056			100.567	-1.351			100.567	-0.726			100.567	-2.412			100.567	-1.982				100.567	-1.088				100.567	-0.937			100.567	-0.888
				100.866	-1.374			100.866	-1.355								100.866	-2.055			100.866	-1.351			100.866	-0.726			100.866	-2.412			100.866	-1.981				100.866	-1.088				100.866	-0.937			100.866	-0.888
				101.165	-1.374			101.165	-1.355								101.165	-2.055			101.165	-1.351			101.165	-0.726			101.165	-2.411			101.165	-1.981				101.165	-1.087				101.165	-0.937			101.165	-0.887
				101.464	-1.374			101.464	-1.354								101.464	-2.055			101.464	-1.35			101.464	-0.726			101.464	-2.411			101.464	-1.981				101.464	-1.087				101.464	-0.936			101.464	-0.887
				101.763	-1.374			101.763	-1.354								101.763	-2.055			101.763	-1.35			101.763	-0.725			101.763	-2.411			101.763	-1.981				101.763	-1.087				101.763	-0.936			101.763	-0.887
				102.062	-1.374			102.062	-1.354								102.062	-2.054			102.062	-1.35			102.062	-0.725			102.062	-2.411			102.062	-1.98				102.062	-1.087				102.062	-0.936			102.062	-0.886
				102.361	-1.373			102.361	-1.354								102.361	-2.054			102.361	-1.35			102.361	-0.725			102.361	-2.41			102.361	-1.98				102.361	-1.087				102.361	-0.936			102.361	-0.886
				102.66	-1.373			102.66	-1.353								102.66	-2.054			102.66	-1.349			102.66	-0.725			102.66	-2.41			102.66	-1.98				102.66	-1.087				102.66	-0.936			102.66	-0.886
				102.959	-1.373			102.959	-1.353								102.959	-2.054			102.959	-1.349			102.959	-0.724			102.959	-2.41			102.959	-1.98				102.959	-1.086				102.959	-0.935			102.959	-0.885
				103.258	-1.373			103.258	-1.353								103.258	-2.053			103.258	-1.349			103.258	-0.724			103.258	-2.409			103.258	-1.979				103.258	-1.086				103.258	-0.935			103.258	-0.885
				103.557	-1.373			103.557	-1.353								103.557	-2.053			103.557	-1.348			103.557	-0.724			103.557	-2.409			103.557	-1.979				103.557	-1.086				103.557	-0.935			103.557	-0.885
				103.856	-1.372			103.856	-1.352								103.856	-2.053			103.856	-1.348			103.856	-0.724			103.856	-2.409			103.856	-1.979				103.856	-1.086				103.856	-0.935			103.856	-0.884
				104.155	-1.372			104.155	-1.352								104.155	-2.053			104.155	-1.348			104.155	-0.724			104.155	-2.409			104.155	-1.979				104.155	-1.086				104.155	-0.935			104.155	-0.884
				104.454	-1.372			104.454	-1.352								104.454	-2.052			104.454	-1.348			104.454	-0.723			104.454	-2.408			104.454	-1.978				104.454	-1.086				104.454	-0.934			104.454	-0.884
				104.753	-1.372			104.753	-1.352								104.753	-2.052			104.753	-1.347			104.753	-0.723			104.753	-2.408			104.753	-1.978				104.753	-1.086				104.753	-0.934			104.753	-0.883
				105.052	-1.372			105.052	-1.351								105.052	-2.052			105.052	-1.347			105.052	-0.723			105.052	-2.408			105.052	-1.978				105.052	-1.085				105.052	-0.934			105.052	-0.883
				105.351	-1.371			105.351	-1.351								105.351	-2.052			105.351	-1.347			105.351	-0.723			105.351	-2.408			105.351	-1.978				105.351	-1.085				105.351	-0.934			105.351	-0.883
				105.65	-1.371			105.65	-1.351								105.65	-2.051			105.65	-1.347			105.65	-0.722			105.65	-2.407			105.65	-1.977				105.65	-1.085				105.65	-0.934			105.65	-0.882
				105.949	-1.371			105.949	-1.351								105.949	-2.051			105.949	-1.346			105.949	-0.722			105.949	-2.407			105.949	-1.977				105.949	-1.085				105.949	-0.933			105.949	-0.882
				106.248	-1.371			106.248	-1.35								106.248	-2.051			106.248	-1.346			106.248	-0.722			106.248	-2.407			106.248	-1.977				106.248	-1.085				106.248	-0.933			106.248	-0.882
				106.547	-1.371			106.547	-1.35								106.547	-2.051			106.547	-1.346			106.547	-0.722			106.547	-2.407			106.547	-1.977				106.547	-1.085				106.547	-0.933			106.547	-0.881
				106.846	-1.37			106.846	-1.35								106.846	-2.05			106.846	-1.346			106.846	-0.722			106.846	-2.406			106.846	-1.976				106.846	-1.085				106.846	-0.933			106.846	-0.881
				107.145	-1.37			107.145	-1.35								107.145	-2.05			107.145	-1.345			107.145	-0.721			107.145	-2.406			107.145	-1.976				107.145	-1.084				107.145	-0.933			107.145	-0.881
				107.444	-1.37			107.444	-1.349								107.444	-2.05			107.444	-1.345			107.444	-0.721			107.444	-2.406			107.444	-1.976				107.444	-1.084				107.444	-0.933			107.444	-0.88
				107.743	-1.37			107.743	-1.349								107.743	-2.05			107.743	-1.345			107.743	-0.721			107.743	-2.405			107.743	-1.976				107.743	-1.084				107.743	-0.932			107.743	-0.88
				108.042	-1.37			108.042	-1.349								108.042	-2.049			108.042	-1.345			108.042	-0.721			108.042	-2.405			108.042	-1.976				108.042	-1.084				108.042	-0.932			108.042	-0.88
				108.341	-1.369			108.341	-1.349								108.341	-2.049			108.341	-1.345			108.341	-0.72			108.341	-2.405			108.341	-1.975				108.341	-1.084				108.341	-0.932			108.341	-0.879
				108.64	-1.369			108.64	-1.348								108.64	-2.049			108.64	-1.344			108.64	-0.72			108.64	-2.405			108.64	-1.975				108.64	-1.084				108.64	-0.932			108.64	-0.879
				108.939	-1.369			108.939	-1.348								108.939	-2.049			108.939	-1.344			108.939	-0.72			108.939	-2.404			108.939	-1.975				108.939	-1.084				108.939	-0.932			108.939	-0.879
				109.238	-1.369			109.238	-1.348								109.238	-2.049			109.238	-1.344			109.238	-0.72			109.238	-2.404			109.238	-1.975				109.238	-1.083				109.238	-0.931			109.238	-0.879
				109.537	-1.369			109.537	-1.348								109.537	-2.048			109.537	-1.344			109.537	-0.72			109.537	-2.404			109.537	-1.974				109.537	-1.083				109.537	-0.931			109.537	-0.878
				109.836	-1.369			109.836	-1.347								109.836	-2.048			109.836	-1.343			109.836	-0.719			109.836	-2.404			109.836	-1.974				109.836	-1.083				109.836	-0.931			109.836	-0.878
				110.135	-1.368			110.135	-1.347								110.135	-2.048			110.135	-1.343			110.135	-0.719			110.135	-2.403			110.135	-1.974				110.135	-1.083				110.135	-0.931			110.135	-0.878
				110.434	-1.368			110.434	-1.347								110.434	-2.048			110.434	-1.343			110.434	-0.719			110.434	-2.403			110.434	-1.974				110.434	-1.083				110.434	-0.931			110.434	-0.877
				110.733	-1.368			110.733	-1.347								110.733	-2.047			110.733	-1.343			110.733	-0.719			110.733	-2.403			110.733	-1.973				110.733	-1.083				110.733	-0.931			110.733	-0.877
				111.032	-1.368			111.032	-1.347								111.032	-2.047			111.032	-1.342			111.032	-0.719			111.032	-2.403			111.032	-1.973				111.032	-1.083				111.032	-0.93			111.032	-0.877
				111.331	-1.368			111.331	-1.346								111.331	-2.047			111.331	-1.342			111.331	-0.718			111.331	-2.403			111.331	-1.973				111.331	-1.083				111.331	-0.93			111.331	-0.876
				111.63	-1.367			111.63	-1.346								111.63	-2.047			111.63	-1.342			111.63	-0.718			111.63	-2.402			111.63	-1.973				111.63	-1.082				111.63	-0.93			111.63	-0.876
				111.929	-1.367			111.929	-1.346								111.929	-2.047			111.929	-1.342			111.929	-0.718			111.929	-2.402			111.929	-1.973				111.929	-1.082				111.929	-0.93			111.929	-0.876
				112.228	-1.367			112.228	-1.346								112.228	-2.046			112.228	-1.342			112.228	-0.718			112.228	-2.402			112.228	-1.972				112.228	-1.082				112.228	-0.93			112.228	-0.876
				112.527	-1.367			112.527	-1.345								112.527	-2.046			112.527	-1.341			112.527	-0.718			112.527	-2.402			112.527	-1.972				112.527	-1.082				112.527	-0.93			112.527	-0.875
				112.826	-1.367			112.826	-1.345								112.826	-2.046			112.826	-1.341			112.826	-0.717			112.826	-2.401			112.826	-1.972				112.826	-1.082				112.826	-0.929			112.826	-0.875
				113.125	-1.367			113.125	-1.345								113.125	-2.046			113.125	-1.341			113.125	-0.717			113.125	-2.401			113.125	-1.972				113.125	-1.082				113.125	-0.929			113.125	-0.875
				113.424	-1.366			113.424	-1.345								113.424	-2.046			113.424	-1.341			113.424	-0.717			113.424	-2.401			113.424	-1.972				113.424	-1.082				113.424	-0.929			113.424	-0.874
				113.723	-1.366			113.723	-1.345								113.723	-2.045			113.723	-1.34			113.723	-0.717			113.723	-2.401			113.723	-1.971				113.723	-1.082				113.723	-0.929			113.723	-0.874
				114.022	-1.366			114.022	-1.344								114.022	-2.045			114.022	-1.34			114.022	-0.717			114.022	-2.4			114.022	-1.971				114.022	-1.081				114.022	-0.929			114.022	-0.874
				114.321	-1.366			114.321	-1.344								114.321	-2.045			114.321	-1.34			114.321	-0.716			114.321	-2.4			114.321	-1.971				114.321	-1.081				114.321	-0.929			114.321	-0.874
				114.62	-1.366			114.62	-1.344								114.62	-2.045			114.62	-1.34			114.62	-0.716			114.62	-2.4			114.62	-1.971				114.62	-1.081				114.62	-0.928			114.62	-0.873
				114.919	-1.366			114.919	-1.344								114.919	-2.044			114.919	-1.34			114.919	-0.716			114.919	-2.4			114.919	-1.97				114.919	-1.081				114.919	-0.928			114.919	-0.873
				115.218	-1.365			115.218	-1.343								115.218	-2.044			115.218	-1.339			115.218	-0.716			115.218	-2.399			115.218	-1.97				115.218	-1.081				115.218	-0.928			115.218	-0.873
				115.517	-1.365			115.517	-1.343								115.517	-2.044			115.517	-1.339			115.517	-0.716			115.517	-2.399			115.517	-1.97				115.517	-1.081				115.517	-0.928			115.517	-0.872
				115.816	-1.365			115.816	-1.343								115.816	-2.044			115.816	-1.339			115.816	-0.715			115.816	-2.399			115.816	-1.97				115.816	-1.081				115.816	-0.928			115.816	-0.872
				116.115	-1.365			116.115	-1.343								116.115	-2.044			116.115	-1.339			116.115	-0.715			116.115	-2.399			116.115	-1.97				116.115	-1.081				116.115	-0.928			116.115	-0.872
				116.414	-1.365			116.414	-1.343								116.414	-2.043			116.414	-1.339			116.414	-0.715			116.414	-2.399			116.414	-1.969				116.414	-1.08				116.414	-0.927			116.414	-0.872
				116.713	-1.365			116.713	-1.342								116.713	-2.043			116.713	-1.338			116.713	-0.715			116.713	-2.398			116.713	-1.969				116.713	-1.08				116.713	-0.927			116.713	-0.871
				117.012	-1.364			117.012	-1.342								117.012	-2.043			117.012	-1.338			117.012	-0.715			117.012	-2.398			117.012	-1.969				117.012	-1.08				117.012	-0.927			117.012	-0.871
				117.311	-1.364			117.311	-1.342								117.311	-2.043			117.311	-1.338			117.311	-0.715			117.311	-2.398			117.311	-1.969				117.311	-1.08				117.311	-0.927			117.311	-0.871
				117.61	-1.364			117.61	-1.342								117.61	-2.043			117.61	-1.338			117.61	-0.714			117.61	-2.398			117.61	-1.969				117.61	-1.08				117.61	-0.927			117.61	-0.871
				117.909	-1.364			117.909	-1.342								117.909	-2.042			117.909	-1.338			117.909	-0.714			117.909	-2.398			117.909	-1.968				117.909	-1.08				117.909	-0.927			117.909	-0.87
				118.208	-1.364			118.208	-1.341								118.208	-2.042			118.208	-1.337			118.208	-0.714			118.208	-2.397			118.208	-1.968				118.208	-1.08				118.208	-0.926			118.208	-0.87
				118.507	-1.364			118.507	-1.341								118.507	-2.042			118.507	-1.337			118.507	-0.714			118.507	-2.397			118.507	-1.968				118.507	-1.08				118.507	-0.926			118.507	-0.87
				118.806	-1.364			118.806	-1.341								118.806	-2.042			118.806	-1.337			118.806	-0.714			118.806	-2.397			118.806	-1.968				118.806	-1.08				118.806	-0.926			118.806	-0.87
				119.105	-1.363			119.105	-1.341								119.105	-2.042			119.105	-1.337			119.105	-0.713			119.105	-2.397			119.105	-1.968				119.105	-1.079				119.105	-0.926			119.105	-0.869
				119.404	-1.363			119.404	-1.341								119.404	-2.042			119.404	-1.337			119.404	-0.713			119.404	-2.396			119.404	-1.968				119.404	-1.079				119.404	-0.926			119.404	-0.869
				119.703	-1.363			119.703	-1.34								119.703	-2.041			119.703	-1.336			119.703	-0.713			119.703	-2.396			119.703	-1.967				119.703	-1.079				119.703	-0.926			119.703	-0.869
				120.002	-1.363			120.002	-1.34								120.002	-2.041			120.002	-1.336			120.002	-0.713			120.002	-2.396			120.002	-1.967				120.002	-1.079				120.002	-0.925			120.002	-0.869
				120.301	-1.363			120.301	-1.34								120.301	-2.041			120.301	-1.336			120.301	-0.713			120.301	-2.396			120.301	-1.967				120.301	-1.079				120.301	-0.925			120.301	-0.868
				120.6	-1.363			120.6	-1.34								120.6	-2.041			120.6	-1.336			120.6	-0.713			120.6	-2.396			120.6	-1.967				120.6	-1.079				120.6	-0.925			120.6	-0.868
				120.899	-1.362			120.899	-1.34								120.899	-2.041			120.899	-1.336			120.899	-0.712			120.899	-2.395			120.899	-1.967				120.899	-1.079				120.899	-0.925			120.899	-0.868
				121.198	-1.362			121.198	-1.339								121.198	-2.04			121.198	-1.335			121.198	-0.712			121.198	-2.395			121.198	-1.966				121.198	-1.079				121.198	-0.925			121.198	-0.867
				121.497	-1.362			121.497	-1.339								121.497	-2.04			121.497	-1.335			121.497	-0.712			121.497	-2.395			121.497	-1.966				121.497	-1.079				121.497	-0.925			121.497	-0.867
				121.796	-1.362			121.796	-1.339								121.796	-2.04			121.796	-1.335			121.796	-0.712			121.796	-2.395			121.796	-1.966				121.796	-1.078				121.796	-0.925			121.796	-0.867
				122.095	-1.362			122.095	-1.339								122.095	-2.04			122.095	-1.335			122.095	-0.712			122.095	-2.395			122.095	-1.966				122.095	-1.078				122.095	-0.924			122.095	-0.867
				122.394	-1.362			122.394	-1.339								122.394	-2.04			122.394	-1.335			122.394	-0.711			122.394	-2.394			122.394	-1.966				122.394	-1.078				122.394	-0.924			122.394	-0.866
				122.693	-1.362			122.693	-1.338								122.693	-2.039			122.693	-1.334			122.693	-0.711			122.693	-2.394			122.693	-1.965				122.693	-1.078				122.693	-0.924			122.693	-0.866
				122.992	-1.361			122.992	-1.338								122.992	-2.039			122.992	-1.334			122.992	-0.711			122.992	-2.394			122.992	-1.965				122.992	-1.078				122.992	-0.924			122.992	-0.866
				123.291	-1.361			123.291	-1.338								123.291	-2.039			123.291	-1.334			123.291	-0.711			123.291	-2.394			123.291	-1.965				123.291	-1.078				123.291	-0.924			123.291	-0.866
				123.59	-1.361			123.59	-1.338								123.59	-2.039			123.59	-1.334			123.59	-0.711			123.59	-2.394			123.59	-1.965				123.59	-1.078				123.59	-0.924			123.59	-0.866
				123.889	-1.361			123.889	-1.338								123.889	-2.039			123.889	-1.334			123.889	-0.711			123.889	-2.393			123.889	-1.965				123.889	-1.078				123.889	-0.924			123.889	-0.865
				124.188	-1.361			124.188	-1.337								124.188	-2.039			124.188	-1.333			124.188	-0.71			124.188	-2.393			124.188	-1.965				124.188	-1.078				124.188	-0.923			124.188	-0.865
				124.487	-1.361			124.487	-1.337								124.487	-2.038			124.487	-1.333			124.487	-0.71			124.487	-2.393			124.487	-1.964				124.487	-1.077				124.487	-0.923			124.487	-0.865
				124.786	-1.361			124.786	-1.337								124.786	-2.038			124.786	-1.333			124.786	-0.71			124.786	-2.393			124.786	-1.964				124.786	-1.077				124.786	-0.923			124.786	-0.865
				125.085	-1.36			125.085	-1.337								125.085	-2.038			125.085	-1.333			125.085	-0.71			125.085	-2.393			125.085	-1.964				125.085	-1.077				125.085	-0.923			125.085	-0.864
				125.384	-1.36			125.384	-1.337								125.384	-2.038			125.384	-1.333			125.384	-0.71			125.384	-2.392			125.384	-1.964				125.384	-1.077				125.384	-0.923			125.384	-0.864
				125.683	-1.36			125.683	-1.337								125.683	-2.038			125.683	-1.333			125.683	-0.71			125.683	-2.392			125.683	-1.964				125.683	-1.077				125.683	-0.923			125.683	-0.864
				125.982	-1.36			125.982	-1.336								125.982	-2.038			125.982	-1.332			125.982	-0.709			125.982	-2.392			125.982	-1.964				125.982	-1.077				125.982	-0.923			125.982	-0.864
				126.281	-1.36			126.281	-1.336								126.281	-2.037			126.281	-1.332			126.281	-0.709			126.281	-2.392			126.281	-1.963				126.281	-1.077				126.281	-0.922			126.281	-0.863
				126.58	-1.36			126.58	-1.336								126.58	-2.037			126.58	-1.332			126.58	-0.709			126.58	-2.392			126.58	-1.963				126.58	-1.077				126.58	-0.922			126.58	-0.863
				126.879	-1.36			126.879	-1.336								126.879	-2.037			126.879	-1.332			126.879	-0.709			126.879	-2.392			126.879	-1.963				126.879	-1.077				126.879	-0.922			126.879	-0.863
				127.178	-1.359			127.178	-1.336								127.178	-2.037			127.178	-1.332			127.178	-0.709			127.178	-2.391			127.178	-1.963				127.178	-1.077				127.178	-0.922			127.178	-0.863
				127.477	-1.359			127.477	-1.335								127.477	-2.037			127.477	-1.331			127.477	-0.709			127.477	-2.391			127.477	-1.963				127.477	-1.076				127.477	-0.922			127.477	-0.862
				127.776	-1.359			127.776	-1.335								127.776	-2.037			127.776	-1.331			127.776	-0.708			127.776	-2.391			127.776	-1.963				127.776	-1.076				127.776	-0.922			127.776	-0.862
				128.075	-1.359			128.075	-1.335								128.075	-2.036			128.075	-1.331			128.075	-0.708			128.075	-2.391			128.075	-1.962				128.075	-1.076				128.075	-0.922			128.075	-0.862
				128.374	-1.359			128.374	-1.335								128.374	-2.036			128.374	-1.331			128.374	-0.708			128.374	-2.391			128.374	-1.962				128.374	-1.076				128.374	-0.922			128.374	-0.862
				128.673	-1.359			128.673	-1.335								128.673	-2.036			128.673	-1.331			128.673	-0.708			128.673	-2.39			128.673	-1.962				128.673	-1.076				128.673	-0.921			128.673	-0.862
				128.972	-1.359			128.972	-1.335								128.972	-2.036			128.972	-1.331			128.972	-0.708			128.972	-2.39			128.972	-1.962				128.972	-1.076				128.972	-0.921			128.972	-0.861
				129.271	-1.359			129.271	-1.334								129.271	-2.036			129.271	-1.33			129.271	-0.708			129.271	-2.39			129.271	-1.962				129.271	-1.076				129.271	-0.921			129.271	-0.861
				129.57	-1.358			129.57	-1.334								129.57	-2.036			129.57	-1.33			129.57	-0.708			129.57	-2.39			129.57	-1.962				129.57	-1.076				129.57	-0.921			129.57	-0.861
				129.869	-1.358			129.869	-1.334								129.869	-2.035			129.869	-1.33			129.869	-0.707			129.869	-2.39			129.869	-1.961				129.869	-1.076				129.869	-0.921			129.869	-0.861
				130.168	-1.358			130.168	-1.334								130.168	-2.035			130.168	-1.33			130.168	-0.707			130.168	-2.389			130.168	-1.961				130.168	-1.076				130.168	-0.921			130.168	-0.86
				130.467	-1.358			130.467	-1.334								130.467	-2.035			130.467	-1.33			130.467	-0.707			130.467	-2.389			130.467	-1.961				130.467	-1.075				130.467	-0.921			130.467	-0.86
				130.766	-1.358			130.766	-1.334								130.766	-2.035			130.766	-1.33			130.766	-0.707			130.766	-2.389			130.766	-1.961				130.766	-1.075				130.766	-0.92			130.766	-0.86
				131.065	-1.358			131.065	-1.333								131.065	-2.035			131.065	-1.329			131.065	-0.707			131.065	-2.389			131.065	-1.961				131.065	-1.075				131.065	-0.92			131.065	-0.86
				131.364	-1.358			131.364	-1.333								131.364	-2.035			131.364	-1.329			131.364	-0.707			131.364	-2.389			131.364	-1.961				131.364	-1.075				131.364	-0.92			131.364	-0.86
				131.663	-1.357			131.663	-1.333								131.663	-2.034			131.663	-1.329			131.663	-0.706			131.663	-2.389			131.663	-1.96				131.663	-1.075				131.663	-0.92			131.663	-0.859
				131.962	-1.357			131.962	-1.333								131.962	-2.034			131.962	-1.329			131.962	-0.706			131.962	-2.388			131.962	-1.96				131.962	-1.075				131.962	-0.92			131.962	-0.859
				132.261	-1.357			132.261	-1.333								132.261	-2.034			132.261	-1.329			132.261	-0.706			132.261	-2.388			132.261	-1.96				132.261	-1.075				132.261	-0.92			132.261	-0.859
				132.56	-1.357			132.56	-1.333								132.56	-2.034			132.56	-1.329			132.56	-0.706			132.56	-2.388			132.56	-1.96				132.56	-1.075				132.56	-0.92			132.56	-0.859
				132.859	-1.357			132.859	-1.332								132.859	-2.034			132.859	-1.328			132.859	-0.706			132.859	-2.388			132.859	-1.96				132.859	-1.075				132.859	-0.92			132.859	-0.858
				133.158	-1.357			133.158	-1.332								133.158	-2.034			133.158	-1.328			133.158	-0.706			133.158	-2.388			133.158	-1.96				133.158	-1.075				133.158	-0.919			133.158	-0.858
				133.457	-1.357			133.457	-1.332								133.457	-2.033			133.457	-1.328			133.457	-0.706			133.457	-2.388			133.457	-1.959				133.457	-1.074				133.457	-0.919			133.457	-0.858
				133.756	-1.357			133.756	-1.332								133.756	-2.033			133.756	-1.328			133.756	-0.705			133.756	-2.387			133.756	-1.959				133.756	-1.074				133.756	-0.919			133.756	-0.858
				134.055	-1.356			134.055	-1.332								134.055	-2.033			134.055	-1.328			134.055	-0.705			134.055	-2.387			134.055	-1.959				134.055	-1.074				134.055	-0.919			134.055	-0.858
				134.354	-1.356			134.354	-1.332								134.354	-2.033			134.354	-1.328			134.354	-0.705			134.354	-2.387			134.354	-1.959				134.354	-1.074				134.354	-0.919			134.354	-0.857
				134.653	-1.356			134.653	-1.331								134.653	-2.033			134.653	-1.328			134.653	-0.705			134.653	-2.387			134.653	-1.959				134.653	-1.074				134.653	-0.919			134.653	-0.857
				134.952	-1.356			134.952	-1.331								134.952	-2.033			134.952	-1.327			134.952	-0.705			134.952	-2.387			134.952	-1.959				134.952	-1.074				134.952	-0.919			134.952	-0.857
				135.251	-1.356			135.251	-1.331								135.251	-2.033			135.251	-1.327			135.251	-0.705			135.251	-2.387			135.251	-1.959				135.251	-1.074				135.251	-0.919			135.251	-0.857
				135.55	-1.356			135.55	-1.331								135.55	-2.032			135.55	-1.327			135.55	-0.705			135.55	-2.386			135.55	-1.958				135.55	-1.074				135.55	-0.918			135.55	-0.857
				135.849	-1.356			135.849	-1.331								135.849	-2.032			135.849	-1.327			135.849	-0.704			135.849	-2.386			135.849	-1.958				135.849	-1.074				135.849	-0.918			135.849	-0.856
				136.148	-1.356			136.148	-1.331								136.148	-2.032			136.148	-1.327			136.148	-0.704			136.148	-2.386			136.148	-1.958				136.148	-1.074				136.148	-0.918			136.148	-0.856
				136.447	-1.355			136.447	-1.331								136.447	-2.032			136.447	-1.327			136.447	-0.704			136.447	-2.386			136.447	-1.958				136.447	-1.074				136.447	-0.918			136.447	-0.856
				136.746	-1.355			136.746	-1.33								136.746	-2.032			136.746	-1.326			136.746	-0.704			136.746	-2.386			136.746	-1.958				136.746	-1.074				136.746	-0.918			136.746	-0.856
				137.045	-1.355			137.045	-1.33								137.045	-2.032			137.045	-1.326			137.045	-0.704			137.045	-2.386			137.045	-1.958				137.045	-1.073				137.045	-0.918			137.045	-0.856
				137.344	-1.355			137.344	-1.33								137.344	-2.032			137.344	-1.326			137.344	-0.704			137.344	-2.385			137.344	-1.958				137.344	-1.073				137.344	-0.918			137.344	-0.855
				137.643	-1.355			137.643	-1.33								137.643	-2.031			137.643	-1.326			137.643	-0.704			137.643	-2.385			137.643	-1.957				137.643	-1.073				137.643	-0.918			137.643	-0.855
				137.942	-1.355			137.942	-1.33								137.942	-2.031			137.942	-1.326			137.942	-0.703			137.942	-2.385			137.942	-1.957				137.942	-1.073				137.942	-0.918			137.942	-0.855
				138.241	-1.355			138.241	-1.33								138.241	-2.031			138.241	-1.326			138.241	-0.703			138.241	-2.385			138.241	-1.957				138.241	-1.073				138.241	-0.917			138.241	-0.855
				138.54	-1.355			138.54	-1.329								138.54	-2.031			138.54	-1.326			138.54	-0.703			138.54	-2.385			138.54	-1.957				138.54	-1.073				138.54	-0.917			138.54	-0.855
				138.839	-1.355			138.839	-1.329								138.839	-2.031			138.839	-1.325			138.839	-0.703			138.839	-2.385			138.839	-1.957				138.839	-1.073				138.839	-0.917			138.839	-0.854
				139.138	-1.354			139.138	-1.329								139.138	-2.031			139.138	-1.325			139.138	-0.703			139.138	-2.384			139.138	-1.957				139.138	-1.073				139.138	-0.917			139.138	-0.854
				139.437	-1.354			139.437	-1.329								139.437	-2.031			139.437	-1.325			139.437	-0.703			139.437	-2.384			139.437	-1.956				139.437	-1.073				139.437	-0.917			139.437	-0.854
				139.736	-1.354			139.736	-1.329								139.736	-2.03			139.736	-1.325			139.736	-0.703			139.736	-2.384			139.736	-1.956				139.736	-1.073				139.736	-0.917			139.736	-0.854
				140.035	-1.354			140.035	-1.329								140.035	-2.03			140.035	-1.325			140.035	-0.702			140.035	-2.384			140.035	-1.956				140.035	-1.073				140.035	-0.917			140.035	-0.854
				140.334	-1.354			140.334	-1.329								140.334	-2.03			140.334	-1.325			140.334	-0.702			140.334	-2.384			140.334	-1.956				140.334	-1.072				140.334	-0.917			140.334	-0.853
				140.633	-1.354			140.633	-1.328								140.633	-2.03			140.633	-1.324			140.633	-0.702			140.633	-2.384			140.633	-1.956				140.633	-1.072				140.633	-0.917			140.633	-0.853
				140.932	-1.354			140.932	-1.328								140.932	-2.03			140.932	-1.324			140.932	-0.702			140.932	-2.384			140.932	-1.956				140.932	-1.072				140.932	-0.916			140.932	-0.853
				141.231	-1.354			141.231	-1.328								141.231	-2.03			141.231	-1.324			141.231	-0.702			141.231	-2.383			141.231	-1.956				141.231	-1.072				141.231	-0.916			141.231	-0.853
				141.53	-1.354			141.53	-1.328								141.53	-2.03			141.53	-1.324			141.53	-0.702			141.53	-2.383			141.53	-1.956				141.53	-1.072				141.53	-0.916			141.53	-0.853
				141.829	-1.353			141.829	-1.328								141.829	-2.029			141.829	-1.324			141.829	-0.702			141.829	-2.383			141.829	-1.955				141.829	-1.072				141.829	-0.916			141.829	-0.852
				142.128	-1.353			142.128	-1.328								142.128	-2.029			142.128	-1.324			142.128	-0.701			142.128	-2.383			142.128	-1.955				142.128	-1.072				142.128	-0.916			142.128	-0.852
				142.427	-1.353			142.427	-1.328								142.427	-2.029			142.427	-1.324			142.427	-0.701			142.427	-2.383			142.427	-1.955				142.427	-1.072				142.427	-0.916			142.427	-0.852
				142.726	-1.353			142.726	-1.327								142.726	-2.029			142.726	-1.323			142.726	-0.701			142.726	-2.383			142.726	-1.955				142.726	-1.072				142.726	-0.916			142.726	-0.852
				143.025	-1.353			143.025	-1.327								143.025	-2.029			143.025	-1.323			143.025	-0.701			143.025	-2.382			143.025	-1.955				143.025	-1.072				143.025	-0.916			143.025	-0.852
				143.324	-1.353			143.324	-1.327								143.324	-2.029			143.324	-1.323			143.324	-0.701			143.324	-2.382			143.324	-1.955				143.324	-1.072				143.324	-0.916			143.324	-0.852
				143.623	-1.353			143.623	-1.327								143.623	-2.029			143.623	-1.323			143.623	-0.701			143.623	-2.382			143.623	-1.955				143.623	-1.072				143.623	-0.915			143.623	-0.851
				143.922	-1.353			143.922	-1.327								143.922	-2.028			143.922	-1.323			143.922	-0.701			143.922	-2.382			143.922	-1.954				143.922	-1.071				143.922	-0.915			143.922	-0.851
				144.221	-1.353			144.221	-1.327								144.221	-2.028			144.221	-1.323			144.221	-0.701			144.221	-2.382			144.221	-1.954				144.221	-1.071				144.221	-0.915			144.221	-0.851
				144.52	-1.352			144.52	-1.327								144.52	-2.028			144.52	-1.323			144.52	-0.7			144.52	-2.382			144.52	-1.954				144.52	-1.071				144.52	-0.915			144.52	-0.851
				144.819	-1.352			144.819	-1.326								144.819	-2.028			144.819	-1.323			144.819	-0.7			144.819	-2.382			144.819	-1.954				144.819	-1.071				144.819	-0.915			144.819	-0.851
				145.118	-1.352			145.118	-1.326								145.118	-2.028			145.118	-1.322			145.118	-0.7			145.118	-2.381			145.118	-1.954				145.118	-1.071				145.118	-0.915			145.118	-0.85
				145.417	-1.352			145.417	-1.326								145.417	-2.028			145.417	-1.322			145.417	-0.7			145.417	-2.381			145.417	-1.954				145.417	-1.071				145.417	-0.915			145.417	-0.85
				145.716	-1.352			145.716	-1.326								145.716	-2.028			145.716	-1.322			145.716	-0.7			145.716	-2.381			145.716	-1.954				145.716	-1.071				145.716	-0.915			145.716	-0.85
				146.015	-1.352			146.015	-1.326								146.015	-2.028			146.015	-1.322			146.015	-0.7			146.015	-2.381			146.015	-1.954				146.015	-1.071				146.015	-0.915			146.015	-0.85
				146.314	-1.352			146.314	-1.326								146.314	-2.027			146.314	-1.322			146.314	-0.7			146.314	-2.381			146.314	-1.953				146.314	-1.071				146.314	-0.914			146.314	-0.85
				146.613	-1.352			146.613	-1.326								146.613	-2.027			146.613	-1.322			146.613	-0.7			146.613	-2.381			146.613	-1.953				146.613	-1.071				146.613	-0.914			146.613	-0.85
				146.912	-1.352			146.912	-1.325								146.912	-2.027			146.912	-1.322			146.912	-0.699			146.912	-2.381			146.912	-1.953				146.912	-1.071				146.912	-0.914			146.912	-0.849
				147.211	-1.351			147.211	-1.325								147.211	-2.027			147.211	-1.321			147.211	-0.699			147.211	-2.38			147.211	-1.953				147.211	-1.071				147.211	-0.914			147.211	-0.849
				147.51	-1.351			147.51	-1.325								147.51	-2.027			147.51	-1.321			147.51	-0.699			147.51	-2.38			147.51	-1.953				147.51	-1.071				147.51	-0.914			147.51	-0.849
				147.809	-1.351			147.809	-1.325								147.809	-2.027			147.809	-1.321			147.809	-0.699			147.809	-2.38			147.809	-1.953				147.809	-1.07				147.809	-0.914			147.809	-0.849
				148.108	-1.351			148.108	-1.325								148.108	-2.027			148.108	-1.321			148.108	-0.699			148.108	-2.38			148.108	-1.953				148.108	-1.07				148.108	-0.914			148.108	-0.849
				148.407	-1.351			148.407	-1.325								148.407	-2.026			148.407	-1.321			148.407	-0.699			148.407	-2.38			148.407	-1.952				148.407	-1.07				148.407	-0.914			148.407	-0.849
				148.706	-1.351			148.706	-1.325								148.706	-2.026			148.706	-1.321			148.706	-0.699			148.706	-2.38			148.706	-1.952				148.706	-1.07				148.706	-0.914			148.706	-0.848
				149.005	-1.351			149.005	-1.325								149.005	-2.026			149.005	-1.321			149.005	-0.699			149.005	-2.38			149.005	-1.952				149.005	-1.07				149.005	-0.914			149.005	-0.848
				149.304	-1.351			149.304	-1.324								149.304	-2.026			149.304	-1.321			149.304	-0.698			149.304	-2.379			149.304	-1.952				149.304	-1.07				149.304	-0.913			149.304	-0.848
				149.603	-1.351			149.603	-1.324								149.603	-2.026			149.603	-1.32			149.603	-0.698			149.603	-2.379			149.603	-1.952				149.603	-1.07				149.603	-0.913			149.603	-0.848
				149.902	-1.351			149.902	-1.324								149.902	-2.026			149.902	-1.32			149.902	-0.698			149.902	-2.379			149.902	-1.952				149.902	-1.07				149.902	-0.913			149.902	-0.848
				150.201	-1.35			150.201	-1.324								150.201	-2.026			150.201	-1.32			150.201	-0.698			150.201	-2.379			150.201	-1.952				150.201	-1.07				150.201	-0.913			150.201	-0.847
				150.5	-1.35			150.5	-1.324								150.5	-2.026			150.5	-1.32			150.5	-0.698			150.5	-2.379			150.5	-1.952				150.5	-1.07				150.5	-0.913			150.5	-0.847
				150.799	-1.35			150.799	-1.324								150.799	-2.026			150.799	-1.32			150.799	-0.698			150.799	-2.379			150.799	-1.951				150.799	-1.07				150.799	-0.913			150.799	-0.847
				151.098	-1.35			151.098	-1.324								151.098	-2.025			151.098	-1.32			151.098	-0.698			151.098	-2.379			151.098	-1.951				151.098	-1.07				151.098	-0.913			151.098	-0.847
				151.397	-1.35			151.397	-1.323								151.397	-2.025			151.397	-1.32			151.397	-0.698			151.397	-2.379			151.397	-1.951				151.397	-1.07				151.397	-0.913			151.397	-0.847
				151.696	-1.35			151.696	-1.323								151.696	-2.025			151.696	-1.319			151.696	-0.697			151.696	-2.378			151.696	-1.951				151.696	-1.07				151.696	-0.913			151.696	-0.847
				151.995	-1.35			151.995	-1.323								151.995	-2.025			151.995	-1.319			151.995	-0.697			151.995	-2.378			151.995	-1.951				151.995	-1.069				151.995	-0.913			151.995	-0.846
				152.294	-1.35			152.294	-1.323								152.294	-2.025			152.294	-1.319			152.294	-0.697			152.294	-2.378			152.294	-1.951				152.294	-1.069				152.294	-0.912			152.294	-0.846
				152.593	-1.35			152.593	-1.323								152.593	-2.025			152.593	-1.319			152.593	-0.697			152.593	-2.378			152.593	-1.951				152.593	-1.069				152.593	-0.912			152.593	-0.846
				152.892	-1.35			152.892	-1.323								152.892	-2.025			152.892	-1.319			152.892	-0.697			152.892	-2.378			152.892	-1.951				152.892	-1.069				152.892	-0.912			152.892	-0.846
				153.191	-1.349			153.191	-1.323								153.191	-2.025			153.191	-1.319			153.191	-0.697			153.191	-2.378			153.191	-1.951				153.191	-1.069				153.191	-0.912			153.191	-0.846
				153.49	-1.349			153.49	-1.323								153.49	-2.024			153.49	-1.319			153.49	-0.697			153.49	-2.378			153.49	-1.95				153.49	-1.069				153.49	-0.912			153.49	-0.846
				153.789	-1.349			153.789	-1.322								153.789	-2.024			153.789	-1.319			153.789	-0.697			153.789	-2.377			153.789	-1.95				153.789	-1.069				153.789	-0.912			153.789	-0.845
				154.088	-1.349			154.088	-1.322								154.088	-2.024			154.088	-1.319			154.088	-0.696			154.088	-2.377			154.088	-1.95				154.088	-1.069				154.088	-0.912			154.088	-0.845
				154.387	-1.349			154.387	-1.322								154.387	-2.024			154.387	-1.318			154.387	-0.696			154.387	-2.377			154.387	-1.95				154.387	-1.069				154.387	-0.912			154.387	-0.845
				154.686	-1.349			154.686	-1.322								154.686	-2.024			154.686	-1.318			154.686	-0.696			154.686	-2.377			154.686	-1.95				154.686	-1.069				154.686	-0.912			154.686	-0.845
				154.985	-1.349			154.985	-1.322								154.985	-2.024			154.985	-1.318			154.985	-0.696			154.985	-2.377			154.985	-1.95				154.985	-1.069				154.985	-0.912			154.985	-0.845
				155.284	-1.349			155.284	-1.322								155.284	-2.024			155.284	-1.318			155.284	-0.696			155.284	-2.377			155.284	-1.95				155.284	-1.069				155.284	-0.912			155.284	-0.845
				155.583	-1.349			155.583	-1.322								155.583	-2.024			155.583	-1.318			155.583	-0.696			155.583	-2.377			155.583	-1.95				155.583	-1.069				155.583	-0.911			155.583	-0.845
				155.882	-1.349			155.882	-1.322								155.882	-2.023			155.882	-1.318			155.882	-0.696			155.882	-2.377			155.882	-1.949				155.882	-1.069				155.882	-0.911			155.882	-0.844
				156.181	-1.349			156.181	-1.321								156.181	-2.023			156.181	-1.318			156.181	-0.696			156.181	-2.376			156.181	-1.949				156.181	-1.068				156.181	-0.911			156.181	-0.844
				156.48	-1.348			156.48	-1.321								156.48	-2.023			156.48	-1.318			156.48	-0.696			156.48	-2.376			156.48	-1.949				156.48	-1.068				156.48	-0.911			156.48	-0.844
				156.779	-1.348			156.779	-1.321								156.779	-2.023			156.779	-1.317			156.779	-0.695			156.779	-2.376			156.779	-1.949				156.779	-1.068				156.779	-0.911			156.779	-0.844
				157.078	-1.348			157.078	-1.321								157.078	-2.023			157.078	-1.317			157.078	-0.695			157.078	-2.376			157.078	-1.949				157.078	-1.068				157.078	-0.911			157.078	-0.844
				157.377	-1.348			157.377	-1.321								157.377	-2.023			157.377	-1.317			157.377	-0.695			157.377	-2.376			157.377	-1.949				157.377	-1.068				157.377	-0.911			157.377	-0.844
				157.676	-1.348			157.676	-1.321								157.676	-2.023			157.676	-1.317			157.676	-0.695			157.676	-2.376			157.676	-1.949				157.676	-1.068				157.676	-0.911			157.676	-0.843
				157.975	-1.348			157.975	-1.321								157.975	-2.023			157.975	-1.317			157.975	-0.695			157.975	-2.376			157.975	-1.949				157.975	-1.068				157.975	-0.911			157.975	-0.843
				158.274	-1.348			158.274	-1.321								158.274	-2.023			158.274	-1.317			158.274	-0.695			158.274	-2.376			158.274	-1.949				158.274	-1.068				158.274	-0.911			158.274	-0.843
				158.573	-1.348			158.573	-1.321								158.573	-2.022			158.573	-1.317			158.573	-0.695			158.573	-2.375			158.573	-1.948				158.573	-1.068				158.573	-0.911			158.573	-0.843
				158.872	-1.348			158.872	-1.32								158.872	-2.022			158.872	-1.317			158.872	-0.695			158.872	-2.375			158.872	-1.948				158.872	-1.068				158.872	-0.91			158.872	-0.843
				159.171	-1.348			159.171	-1.32								159.171	-2.022			159.171	-1.316			159.171	-0.695			159.171	-2.375			159.171	-1.948				159.171	-1.068				159.171	-0.91			159.171	-0.843
				159.47	-1.348			159.47	-1.32								159.47	-2.022			159.47	-1.316			159.47	-0.694			159.47	-2.375			159.47	-1.948				159.47	-1.068				159.47	-0.91			159.47	-0.843
				159.769	-1.347			159.769	-1.32								159.769	-2.022			159.769	-1.316			159.769	-0.694			159.769	-2.375			159.769	-1.948				159.769	-1.068				159.769	-0.91			159.769	-0.842
				160.068	-1.347			160.068	-1.32								160.068	-2.022			160.068	-1.316			160.068	-0.694			160.068	-2.375			160.068	-1.948				160.068	-1.068				160.068	-0.91			160.068	-0.842
				160.367	-1.347			160.367	-1.32								160.367	-2.022			160.367	-1.316			160.367	-0.694			160.367	-2.375			160.367	-1.948				160.367	-1.068				160.367	-0.91			160.367	-0.842
				160.666	-1.347			160.666	-1.32								160.666	-2.022			160.666	-1.316			160.666	-0.694			160.666	-2.375			160.666	-1.948				160.666	-1.067				160.666	-0.91			160.666	-0.842
				160.965	-1.347			160.965	-1.32								160.965	-2.022			160.965	-1.316			160.965	-0.694			160.965	-2.375			160.965	-1.948				160.965	-1.067				160.965	-0.91			160.965	-0.842
				161.264	-1.347			161.264	-1.319								161.264	-2.021			161.264	-1.316			161.264	-0.694			161.264	-2.374			161.264	-1.947				161.264	-1.067				161.264	-0.91			161.264	-0.842
				161.563	-1.347			161.563	-1.319								161.563	-2.021			161.563	-1.316			161.563	-0.694			161.563	-2.374			161.563	-1.947				161.563	-1.067				161.563	-0.91			161.563	-0.841
				161.862	-1.347			161.862	-1.319								161.862	-2.021			161.862	-1.315			161.862	-0.694			161.862	-2.374			161.862	-1.947				161.862	-1.067				161.862	-0.91			161.862	-0.841
				162.161	-1.347			162.161	-1.319								162.161	-2.021			162.161	-1.315			162.161	-0.693			162.161	-2.374			162.161	-1.947				162.161	-1.067				162.161	-0.909			162.161	-0.841
				162.46	-1.347			162.46	-1.319								162.46	-2.021			162.46	-1.315			162.46	-0.693			162.46	-2.374			162.46	-1.947				162.46	-1.067				162.46	-0.909			162.46	-0.841
				162.759	-1.347			162.759	-1.319								162.759	-2.021			162.759	-1.315			162.759	-0.693			162.759	-2.374			162.759	-1.947				162.759	-1.067				162.759	-0.909			162.759	-0.841
				163.058	-1.346			163.058	-1.319								163.058	-2.021			163.058	-1.315			163.058	-0.693			163.058	-2.374			163.058	-1.947				163.058	-1.067				163.058	-0.909			163.058	-0.841
				163.357	-1.346			163.357	-1.319								163.357	-2.021			163.357	-1.315			163.357	-0.693			163.357	-2.374			163.357	-1.947				163.357	-1.067				163.357	-0.909			163.357	-0.841
				163.656	-1.346			163.656	-1.319								163.656	-2.021			163.656	-1.315			163.656	-0.693			163.656	-2.373			163.656	-1.947				163.656	-1.067				163.656	-0.909			163.656	-0.84
				163.955	-1.346			163.955	-1.318								163.955	-2.021			163.955	-1.315			163.955	-0.693			163.955	-2.373			163.955	-1.947				163.955	-1.067				163.955	-0.909			163.955	-0.84
				164.254	-1.346			164.254	-1.318								164.254	-2.02			164.254	-1.315			164.254	-0.693			164.254	-2.373			164.254	-1.946				164.254	-1.067				164.254	-0.909			164.254	-0.84
				164.553	-1.346			164.553	-1.318								164.553	-2.02			164.553	-1.314			164.553	-0.693			164.553	-2.373			164.553	-1.946				164.553	-1.067				164.553	-0.909			164.553	-0.84
				164.852	-1.346			164.852	-1.318								164.852	-2.02			164.852	-1.314			164.852	-0.693			164.852	-2.373			164.852	-1.946				164.852	-1.067				164.852	-0.909			164.852	-0.84
				165.151	-1.346			165.151	-1.318								165.151	-2.02			165.151	-1.314			165.151	-0.692			165.151	-2.373			165.151	-1.946				165.151	-1.067				165.151	-0.909			165.151	-0.84
				165.45	-1.346			165.45	-1.318								165.45	-2.02			165.45	-1.314			165.45	-0.692			165.45	-2.373			165.45	-1.946				165.45	-1.066				165.45	-0.909			165.45	-0.84
				165.749	-1.346			165.749	-1.318								165.749	-2.02			165.749	-1.314			165.749	-0.692			165.749	-2.373			165.749	-1.946				165.749	-1.066				165.749	-0.908			165.749	-0.839
				166.048	-1.346			166.048	-1.318								166.048	-2.02			166.048	-1.314			166.048	-0.692			166.048	-2.373			166.048	-1.946				166.048	-1.066				166.048	-0.908			166.048	-0.839
				166.347	-1.346			166.347	-1.318								166.347	-2.02			166.347	-1.314			166.347	-0.692			166.347	-2.372			166.347	-1.946				166.347	-1.066				166.347	-0.908			166.347	-0.839
				166.646	-1.345			166.646	-1.318								166.646	-2.02			166.646	-1.314			166.646	-0.692			166.646	-2.372			166.646	-1.946				166.646	-1.066				166.646	-0.908			166.646	-0.839
				166.945	-1.345			166.945	-1.317								166.945	-2.02			166.945	-1.314			166.945	-0.692			166.945	-2.372			166.945	-1.946				166.945	-1.066				166.945	-0.908			166.945	-0.839
				167.244	-1.345			167.244	-1.317								167.244	-2.019			167.244	-1.314			167.244	-0.692			167.244	-2.372			167.244	-1.945				167.244	-1.066				167.244	-0.908			167.244	-0.839
				167.543	-1.345			167.543	-1.317								167.543	-2.019			167.543	-1.313			167.543	-0.692			167.543	-2.372			167.543	-1.945				167.543	-1.066				167.543	-0.908			167.543	-0.839
				167.842	-1.345			167.842	-1.317								167.842	-2.019			167.842	-1.313			167.842	-0.691			167.842	-2.372			167.842	-1.945				167.842	-1.066				167.842	-0.908			167.842	-0.838
				168.141	-1.345			168.141	-1.317								168.141	-2.019			168.141	-1.313			168.141	-0.691			168.141	-2.372			168.141	-1.945				168.141	-1.066				168.141	-0.908			168.141	-0.838
				168.44	-1.345			168.44	-1.317								168.44	-2.019			168.44	-1.313			168.44	-0.691			168.44	-2.372			168.44	-1.945				168.44	-1.066				168.44	-0.908			168.44	-0.838
				168.739	-1.345			168.739	-1.317								168.739	-2.019			168.739	-1.313			168.739	-0.691			168.739	-2.372			168.739	-1.945				168.739	-1.066				168.739	-0.908			168.739	-0.838
				169.038	-1.345			169.038	-1.317								169.038	-2.019			169.038	-1.313			169.038	-0.691			169.038	-2.371			169.038	-1.945				169.038	-1.066				169.038	-0.908			169.038	-0.838
				169.337	-1.345			169.337	-1.317								169.337	-2.019			169.337	-1.313			169.337	-0.691			169.337	-2.371			169.337	-1.945				169.337	-1.066				169.337	-0.907			169.337	-0.838
				169.636	-1.345			169.636	-1.316								169.636	-2.019			169.636	-1.313			169.636	-0.691			169.636	-2.371			169.636	-1.945				169.636	-1.066				169.636	-0.907			169.636	-0.838
				169.935	-1.345			169.935	-1.316								169.935	-2.019			169.935	-1.313			169.935	-0.691			169.935	-2.371			169.935	-1.945				169.935	-1.066				169.935	-0.907			169.935	-0.837
				170.234	-1.344			170.234	-1.316								170.234	-2.018			170.234	-1.313			170.234	-0.691			170.234	-2.371			170.234	-1.944				170.234	-1.066				170.234	-0.907			170.234	-0.837
				170.533	-1.344			170.533	-1.316								170.533	-2.018			170.533	-1.312			170.533	-0.691			170.533	-2.371			170.533	-1.944				170.533	-1.065				170.533	-0.907			170.533	-0.837
				170.832	-1.344			170.832	-1.316								170.832	-2.018			170.832	-1.312			170.832	-0.69			170.832	-2.371			170.832	-1.944				170.832	-1.065				170.832	-0.907			170.832	-0.837
				171.131	-1.344			171.131	-1.316								171.131	-2.018			171.131	-1.312			171.131	-0.69			171.131	-2.371			171.131	-1.944				171.131	-1.065				171.131	-0.907			171.131	-0.837
				171.43	-1.344			171.43	-1.316								171.43	-2.018			171.43	-1.312			171.43	-0.69			171.43	-2.371			171.43	-1.944				171.43	-1.065				171.43	-0.907			171.43	-0.837
				171.729	-1.344			171.729	-1.316								171.729	-2.018			171.729	-1.312			171.729	-0.69			171.729	-2.37			171.729	-1.944				171.729	-1.065				171.729	-0.907			171.729	-0.837
				172.028	-1.344			172.028	-1.316								172.028	-2.018			172.028	-1.312			172.028	-0.69			172.028	-2.37			172.028	-1.944				172.028	-1.065				172.028	-0.907			172.028	-0.837
				172.327	-1.344			172.327	-1.316								172.327	-2.018			172.327	-1.312			172.327	-0.69			172.327	-2.37			172.327	-1.944				172.327	-1.065				172.327	-0.907			172.327	-0.836
				172.626	-1.344			172.626	-1.315								172.626	-2.018			172.626	-1.312			172.626	-0.69			172.626	-2.37			172.626	-1.944				172.626	-1.065				172.626	-0.907			172.626	-0.836
				172.925	-1.344			172.925	-1.315								172.925	-2.018			172.925	-1.312			172.925	-0.69			172.925	-2.37			172.925	-1.944				172.925	-1.065				172.925	-0.907			172.925	-0.836
				173.224	-1.344			173.224	-1.315								173.224	-2.017			173.224	-1.312			173.224	-0.69			173.224	-2.37			173.224	-1.943				173.224	-1.065				173.224	-0.906			173.224	-0.836
				173.523	-1.344			173.523	-1.315								173.523	-2.017			173.523	-1.311			173.523	-0.69			173.523	-2.37			173.523	-1.943				173.523	-1.065				173.523	-0.906			173.523	-0.836
				173.822	-1.344			173.822	-1.315								173.822	-2.017			173.822	-1.311			173.822	-0.69			173.822	-2.37			173.822	-1.943				173.822	-1.065				173.822	-0.906			173.822	-0.836
				174.121	-1.343			174.121	-1.315								174.121	-2.017			174.121	-1.311			174.121	-0.689			174.121	-2.37			174.121	-1.943				174.121	-1.065				174.121	-0.906			174.121	-0.836
				174.42	-1.343			174.42	-1.315								174.42	-2.017			174.42	-1.311			174.42	-0.689			174.42	-2.37			174.42	-1.943				174.42	-1.065				174.42	-0.906			174.42	-0.836
				174.719	-1.343			174.719	-1.315								174.719	-2.017			174.719	-1.311			174.719	-0.689			174.719	-2.369			174.719	-1.943				174.719	-1.065				174.719	-0.906			174.719	-0.835
				175.018	-1.343			175.018	-1.315								175.018	-2.017			175.018	-1.311			175.018	-0.689			175.018	-2.369			175.018	-1.943				175.018	-1.065				175.018	-0.906			175.018	-0.835
				175.317	-1.343			175.317	-1.315								175.317	-2.017			175.317	-1.311			175.317	-0.689			175.317	-2.369			175.317	-1.943				175.317	-1.065				175.317	-0.906			175.317	-0.835
				175.616	-1.343			175.616	-1.314								175.616	-2.017			175.616	-1.311			175.616	-0.689			175.616	-2.369			175.616	-1.943				175.616	-1.065				175.616	-0.906			175.616	-0.835
				175.915	-1.343			175.915	-1.314								175.915	-2.017			175.915	-1.311			175.915	-0.689			175.915	-2.369			175.915	-1.943				175.915	-1.064				175.915	-0.906			175.915	-0.835
				176.214	-1.343			176.214	-1.314								176.214	-2.017			176.214	-1.311			176.214	-0.689			176.214	-2.369			176.214	-1.943				176.214	-1.064				176.214	-0.906			176.214	-0.835
				176.513	-1.343			176.513	-1.314								176.513	-2.016			176.513	-1.31			176.513	-0.689			176.513	-2.369			176.513	-1.942				176.513	-1.064				176.513	-0.906			176.513	-0.835
				176.812	-1.343			176.812	-1.314								176.812	-2.016			176.812	-1.31			176.812	-0.689			176.812	-2.369			176.812	-1.942				176.812	-1.064				176.812	-0.906			176.812	-0.834
				177.111	-1.343			177.111	-1.314								177.111	-2.016			177.111	-1.31			177.111	-0.689			177.111	-2.369			177.111	-1.942				177.111	-1.064				177.111	-0.906			177.111	-0.834
				177.41	-1.343			177.41	-1.314								177.41	-2.016			177.41	-1.31			177.41	-0.688			177.41	-2.369			177.41	-1.942				177.41	-1.064				177.41	-0.905			177.41	-0.834
				177.709	-1.343			177.709	-1.314								177.709	-2.016			177.709	-1.31			177.709	-0.688			177.709	-2.368			177.709	-1.942				177.709	-1.064				177.709	-0.905			177.709	-0.834
				178.008	-1.343			178.008	-1.314								178.008	-2.016			178.008	-1.31			178.008	-0.688			178.008	-2.368			178.008	-1.942				178.008	-1.064				178.008	-0.905			178.008	-0.834
				178.307	-1.342			178.307	-1.314								178.307	-2.016			178.307	-1.31			178.307	-0.688			178.307	-2.368			178.307	-1.942				178.307	-1.064				178.307	-0.905			178.307	-0.834
				178.606	-1.342			178.606	-1.314								178.606	-2.016			178.606	-1.31			178.606	-0.688			178.606	-2.368			178.606	-1.942				178.606	-1.064				178.606	-0.905			178.606	-0.834
				178.905	-1.342			178.905	-1.313								178.905	-2.016			178.905	-1.31			178.905	-0.688			178.905	-2.368			178.905	-1.942				178.905	-1.064				178.905	-0.905			178.905	-0.834
				179.204	-1.342			179.204	-1.313								179.204	-2.016			179.204	-1.31			179.204	-0.688			179.204	-2.368			179.204	-1.942				179.204	-1.064				179.204	-0.905			179.204	-0.834
				179.503	-1.342			179.503	-1.313								179.503	-2.016			179.503	-1.31			179.503	-0.688			179.503	-2.368			179.503	-1.942				179.503	-1.064				179.503	-0.905			179.503	-0.833
				179.802	-1.342			179.802	-1.313								179.802	-2.015			179.802	-1.309			179.802	-0.688			179.802	-2.368			179.802	-1.941				179.802	-1.064				179.802	-0.905			179.802	-0.833
				180.101	-1.342			180.101	-1.313								180.101	-2.015			180.101	-1.309			180.101	-0.688			180.101	-2.368			180.101	-1.941				180.101	-1.064				180.101	-0.905			180.101	-0.833
				180.4	-1.342			180.4	-1.313								180.4	-2.015			180.4	-1.309			180.4	-0.688			180.4	-2.368			180.4	-1.941				180.4	-1.064				180.4	-0.905			180.4	-0.833
				180.699	-1.342			180.699	-1.313								180.699	-2.015			180.699	-1.309			180.699	-0.687			180.699	-2.367			180.699	-1.941				180.699	-1.064				180.699	-0.905			180.699	-0.833
				180.998	-1.342			180.998	-1.313								180.998	-2.015			180.998	-1.309			180.998	-0.687			180.998	-2.367			180.998	-1.941				180.998	-1.064				180.998	-0.905			180.998	-0.833
				181.297	-1.342			181.297	-1.313								181.297	-2.015			181.297	-1.309			181.297	-0.687			181.297	-2.367			181.297	-1.941				181.297	-1.064				181.297	-0.905			181.297	-0.833
				181.596	-1.342			181.596	-1.313								181.596	-2.015			181.596	-1.309			181.596	-0.687			181.596	-2.367			181.596	-1.941				181.596	-1.063				181.596	-0.904			181.596	-0.833
				181.895	-1.342			181.895	-1.313								181.895	-2.015			181.895	-1.309			181.895	-0.687			181.895	-2.367			181.895	-1.941				181.895	-1.063				181.895	-0.904			181.895	-0.832
				182.194	-1.342			182.194	-1.312								182.194	-2.015			182.194	-1.309			182.194	-0.687			182.194	-2.367			182.194	-1.941				182.194	-1.063				182.194	-0.904			182.194	-0.832
				182.493	-1.341			182.493	-1.312								182.493	-2.015			182.493	-1.309			182.493	-0.687			182.493	-2.367			182.493	-1.941				182.493	-1.063				182.493	-0.904			182.493	-0.832
				182.792	-1.341			182.792	-1.312								182.792	-2.015			182.792	-1.309			182.792	-0.687			182.792	-2.367			182.792	-1.941				182.792	-1.063				182.792	-0.904			182.792	-0.832
				183.091	-1.341			183.091	-1.312								183.091	-2.015			183.091	-1.308			183.091	-0.687			183.091	-2.367			183.091	-1.941				183.091	-1.063				183.091	-0.904			183.091	-0.832
				183.39	-1.341			183.39	-1.312								183.39	-2.014			183.39	-1.308			183.39	-0.687			183.39	-2.367			183.39	-1.94				183.39	-1.063				183.39	-0.904			183.39	-0.832
				183.689	-1.341			183.689	-1.312								183.689	-2.014			183.689	-1.308			183.689	-0.687			183.689	-2.367			183.689	-1.94				183.689	-1.063				183.689	-0.904			183.689	-0.832
				183.988	-1.341			183.988	-1.312								183.988	-2.014			183.988	-1.308			183.988	-0.686			183.988	-2.366			183.988	-1.94				183.988	-1.063				183.988	-0.904			183.988	-0.832
				184.287	-1.341			184.287	-1.312								184.287	-2.014			184.287	-1.308			184.287	-0.686			184.287	-2.366			184.287	-1.94				184.287	-1.063				184.287	-0.904			184.287	-0.831
				184.586	-1.341			184.586	-1.312								184.586	-2.014			184.586	-1.308			184.586	-0.686			184.586	-2.366			184.586	-1.94				184.586	-1.063				184.586	-0.904			184.586	-0.831
				184.885	-1.341			184.885	-1.312								184.885	-2.014			184.885	-1.308			184.885	-0.686			184.885	-2.366			184.885	-1.94				184.885	-1.063				184.885	-0.904			184.885	-0.831
				185.184	-1.341			185.184	-1.312								185.184	-2.014			185.184	-1.308			185.184	-0.686			185.184	-2.366			185.184	-1.94				185.184	-1.063				185.184	-0.904			185.184	-0.831
				185.483	-1.341			185.483	-1.311								185.483	-2.014			185.483	-1.308			185.483	-0.686			185.483	-2.366			185.483	-1.94				185.483	-1.063				185.483	-0.904			185.483	-0.831
				185.782	-1.341			185.782	-1.311								185.782	-2.014			185.782	-1.308			185.782	-0.686			185.782	-2.366			185.782	-1.94				185.782	-1.063				185.782	-0.904			185.782	-0.831
				186.081	-1.341			186.081	-1.311								186.081	-2.014			186.081	-1.308			186.081	-0.686			186.081	-2.366			186.081	-1.94				186.081	-1.063				186.081	-0.903			186.081	-0.831
				186.38	-1.341			186.38	-1.311								186.38	-2.014			186.38	-1.307			186.38	-0.686			186.38	-2.366			186.38	-1.94				186.38	-1.063				186.38	-0.903			186.38	-0.831
				186.679	-1.34			186.679	-1.311								186.679	-2.014			186.679	-1.307			186.679	-0.686			186.679	-2.366			186.679	-1.94				186.679	-1.063				186.679	-0.903			186.679	-0.831
				186.978	-1.34			186.978	-1.311								186.978	-2.013			186.978	-1.307			186.978	-0.686			186.978	-2.366			186.978	-1.939				186.978	-1.063				186.978	-0.903			186.978	-0.83
				187.277	-1.34			187.277	-1.311								187.277	-2.013			187.277	-1.307			187.277	-0.686			187.277	-2.365			187.277	-1.939				187.277	-1.063				187.277	-0.903			187.277	-0.83
				187.576	-1.34			187.576	-1.311								187.576	-2.013			187.576	-1.307			187.576	-0.685			187.576	-2.365			187.576	-1.939				187.576	-1.062				187.576	-0.903			187.576	-0.83
				187.875	-1.34			187.875	-1.311								187.875	-2.013			187.875	-1.307			187.875	-0.685			187.875	-2.365			187.875	-1.939				187.875	-1.062				187.875	-0.903			187.875	-0.83
				188.174	-1.34			188.174	-1.311								188.174	-2.013			188.174	-1.307			188.174	-0.685			188.174	-2.365			188.174	-1.939				188.174	-1.062				188.174	-0.903			188.174	-0.83
				188.473	-1.34			188.473	-1.311								188.473	-2.013			188.473	-1.307			188.473	-0.685			188.473	-2.365			188.473	-1.939				188.473	-1.062				188.473	-0.903			188.473	-0.83
				188.772	-1.34			188.772	-1.311								188.772	-2.013			188.772	-1.307			188.772	-0.685			188.772	-2.365			188.772	-1.939				188.772	-1.062				188.772	-0.903			188.772	-0.83
				189.071	-1.34			189.071	-1.31								189.071	-2.013			189.071	-1.307			189.071	-0.685			189.071	-2.365			189.071	-1.939				189.071	-1.062				189.071	-0.903			189.071	-0.83
				189.37	-1.34			189.37	-1.31								189.37	-2.013			189.37	-1.307			189.37	-0.685			189.37	-2.365			189.37	-1.939				189.37	-1.062				189.37	-0.903			189.37	-0.83
				189.669	-1.34			189.669	-1.31								189.669	-2.013			189.669	-1.307			189.669	-0.685			189.669	-2.365			189.669	-1.939				189.669	-1.062				189.669	-0.903			189.669	-0.829
				189.968	-1.34			189.968	-1.31								189.968	-2.013			189.968	-1.306			189.968	-0.685			189.968	-2.365			189.968	-1.939				189.968	-1.062				189.968	-0.903			189.968	-0.829
				190.267	-1.34			190.267	-1.31								190.267	-2.013			190.267	-1.306			190.267	-0.685			190.267	-2.365			190.267	-1.939				190.267	-1.062				190.267	-0.903			190.267	-0.829
				190.566	-1.34			190.566	-1.31								190.566	-2.012			190.566	-1.306			190.566	-0.685			190.566	-2.364			190.566	-1.939				190.566	-1.062				190.566	-0.902			190.566	-0.829
				190.865	-1.34			190.865	-1.31								190.865	-2.012			190.865	-1.306			190.865	-0.685			190.865	-2.364			190.865	-1.938				190.865	-1.062				190.865	-0.902			190.865	-0.829
				191.164	-1.34			191.164	-1.31								191.164	-2.012			191.164	-1.306			191.164	-0.684			191.164	-2.364			191.164	-1.938				191.164	-1.062				191.164	-0.902			191.164	-0.829
				191.463	-1.339			191.463	-1.31								191.463	-2.012			191.463	-1.306			191.463	-0.684			191.463	-2.364			191.463	-1.938				191.463	-1.062				191.463	-0.902			191.463	-0.829
				191.762	-1.339			191.762	-1.31								191.762	-2.012			191.762	-1.306			191.762	-0.684			191.762	-2.364			191.762	-1.938				191.762	-1.062				191.762	-0.902			191.762	-0.829
				192.061	-1.339			192.061	-1.31								192.061	-2.012			192.061	-1.306			192.061	-0.684			192.061	-2.364			192.061	-1.938				192.061	-1.062				192.061	-0.902			192.061	-0.829
				192.36	-1.339			192.36	-1.31								192.36	-2.012			192.36	-1.306			192.36	-0.684			192.36	-2.364			192.36	-1.938				192.36	-1.062				192.36	-0.902			192.36	-0.828
				192.659	-1.339			192.659	-1.309								192.659	-2.012			192.659	-1.306			192.659	-0.684			192.659	-2.364			192.659	-1.938				192.659	-1.062				192.659	-0.902			192.659	-0.828
				192.958	-1.339			192.958	-1.309								192.958	-2.012			192.958	-1.306			192.958	-0.684			192.958	-2.364			192.958	-1.938				192.958	-1.062				192.958	-0.902			192.958	-0.828
				193.257	-1.339			193.257	-1.309								193.257	-2.012			193.257	-1.306			193.257	-0.684			193.257	-2.364			193.257	-1.938				193.257	-1.062				193.257	-0.902			193.257	-0.828
				193.556	-1.339			193.556	-1.309								193.556	-2.012			193.556	-1.306			193.556	-0.684			193.556	-2.364			193.556	-1.938				193.556	-1.062				193.556	-0.902			193.556	-0.828
				193.855	-1.339			193.855	-1.309								193.855	-2.012			193.855	-1.305			193.855	-0.684			193.855	-2.364			193.855	-1.938				193.855	-1.062				193.855	-0.902			193.855	-0.828
				194.154	-1.339			194.154	-1.309								194.154	-2.012			194.154	-1.305			194.154	-0.684			194.154	-2.363			194.154	-1.938				194.154	-1.061				194.154	-0.902			194.154	-0.828
				194.453	-1.339			194.453	-1.309								194.453	-2.011			194.453	-1.305			194.453	-0.684			194.453	-2.363			194.453	-1.938				194.453	-1.061				194.453	-0.902			194.453	-0.828
				194.752	-1.339			194.752	-1.309								194.752	-2.011			194.752	-1.305			194.752	-0.684			194.752	-2.363			194.752	-1.937				194.752	-1.061				194.752	-0.902			194.752	-0.828
				195.051	-1.339			195.051	-1.309								195.051	-2.011			195.051	-1.305			195.051	-0.683			195.051	-2.363			195.051	-1.937				195.051	-1.061				195.051	-0.902			195.051	-0.828
				195.35	-1.339			195.35	-1.309								195.35	-2.011			195.35	-1.305			195.35	-0.683			195.35	-2.363			195.35	-1.937				195.35	-1.061				195.35	-0.901			195.35	-0.827
				195.649	-1.339			195.649	-1.309								195.649	-2.011			195.649	-1.305			195.649	-0.683			195.649	-2.363			195.649	-1.937				195.649	-1.061				195.649	-0.901			195.649	-0.827
				195.948	-1.339			195.948	-1.309								195.948	-2.011			195.948	-1.305			195.948	-0.683			195.948	-2.363			195.948	-1.937				195.948	-1.061				195.948	-0.901			195.948	-0.827
				196.247	-1.338			196.247	-1.308								196.247	-2.011			196.247	-1.305			196.247	-0.683			196.247	-2.363			196.247	-1.937				196.247	-1.061				196.247	-0.901			196.247	-0.827
				196.546	-1.338			196.546	-1.308								196.546	-2.011			196.546	-1.305			196.546	-0.683			196.546	-2.363			196.546	-1.937				196.546	-1.061				196.546	-0.901			196.546	-0.827
				196.845	-1.338			196.845	-1.308								196.845	-2.011			196.845	-1.305			196.845	-0.683			196.845	-2.363			196.845	-1.937				196.845	-1.061				196.845	-0.901			196.845	-0.827
				197.144	-1.338			197.144	-1.308								197.144	-2.011			197.144	-1.305			197.144	-0.683			197.144	-2.363			197.144	-1.937				197.144	-1.061				197.144	-0.901			197.144	-0.827
				197.443	-1.338			197.443	-1.308								197.443	-2.011			197.443	-1.305			197.443	-0.683			197.443	-2.363			197.443	-1.937				197.443	-1.061				197.443	-0.901			197.443	-0.827
				197.742	-1.338			197.742	-1.308								197.742	-2.011			197.742	-1.304			197.742	-0.683			197.742	-2.362			197.742	-1.937				197.742	-1.061				197.742	-0.901			197.742	-0.827
				198.041	-1.338			198.041	-1.308								198.041	-2.011			198.041	-1.304			198.041	-0.683			198.041	-2.362			198.041	-1.937				198.041	-1.061				198.041	-0.901			198.041	-0.826
				198.34	-1.338			198.34	-1.308								198.34	-2.011			198.34	-1.304			198.34	-0.683			198.34	-2.362			198.34	-1.937				198.34	-1.061				198.34	-0.901			198.34	-0.826
				198.639	-1.338			198.639	-1.308								198.639	-2.01			198.639	-1.304			198.639	-0.683			198.639	-2.362			198.639	-1.936				198.639	-1.061				198.639	-0.901			198.639	-0.826
				198.938	-1.338			198.938	-1.308								198.938	-2.01			198.938	-1.304			198.938	-0.682			198.938	-2.362			198.938	-1.936				198.938	-1.061				198.938	-0.901			198.938	-0.826
				199.237	-1.338			199.237	-1.308								199.237	-2.01			199.237	-1.304			199.237	-0.682			199.237	-2.362			199.237	-1.936				199.237	-1.061				199.237	-0.901			199.237	-0.826
				199.536	-1.338			199.536	-1.308								199.536	-2.01			199.536	-1.304			199.536	-0.682			199.536	-2.362			199.536	-1.936				199.536	-1.061				199.536	-0.901			199.536	-0.826
				199.835	-1.338			199.835	-1.308								199.835	-2.01			199.835	-1.304			199.835	-0.682			199.835	-2.362			199.835	-1.936				199.835	-1.061				199.835	-0.901			199.835	-0.826
				200.134	-1.338			200.134	-1.307								200.134	-2.01			200.134	-1.304			200.134	-0.682			200.134	-2.362			200.134	-1.936				200.134	-1.061				200.134	-0.901			200.134	-0.826
				200.433	-1.338			200.433	-1.307								200.433	-2.01			200.433	-1.304			200.433	-0.682			200.433	-2.362			200.433	-1.936				200.433	-1.061				200.433	-0.901			200.433	-0.826
				200.732	-1.338			200.732	-1.307								200.732	-2.01			200.732	-1.304			200.732	-0.682			200.732	-2.362			200.732	-1.936				200.732	-1.061				200.732	-0.9			200.732	-0.826
				201.031	-1.338			201.031	-1.307								201.031	-2.01			201.031	-1.304			201.031	-0.682			201.031	-2.362			201.031	-1.936				201.031	-1.06				201.031	-0.9			201.031	-0.825
				201.33	-1.337			201.33	-1.307								201.33	-2.01			201.33	-1.304			201.33	-0.682			201.33	-2.362			201.33	-1.936				201.33	-1.06				201.33	-0.9			201.33	-0.825
				201.629	-1.337			201.629	-1.307								201.629	-2.01			201.629	-1.303			201.629	-0.682			201.629	-2.361			201.629	-1.936				201.629	-1.06				201.629	-0.9			201.629	-0.825
				201.928	-1.337			201.928	-1.307								201.928	-2.01			201.928	-1.303			201.928	-0.682			201.928	-2.361			201.928	-1.936				201.928	-1.06				201.928	-0.9			201.928	-0.825
				202.227	-1.337			202.227	-1.307								202.227	-2.01			202.227	-1.303			202.227	-0.682			202.227	-2.361			202.227	-1.936				202.227	-1.06				202.227	-0.9			202.227	-0.825
				202.526	-1.337			202.526	-1.307								202.526	-2.01			202.526	-1.303			202.526	-0.682			202.526	-2.361			202.526	-1.936				202.526	-1.06				202.526	-0.9			202.526	-0.825
				202.825	-1.337			202.825	-1.307								202.825	-2.009			202.825	-1.303			202.825	-0.682			202.825	-2.361			202.825	-1.935				202.825	-1.06				202.825	-0.9			202.825	-0.825
				203.124	-1.337			203.124	-1.307								203.124	-2.009			203.124	-1.303			203.124	-0.681			203.124	-2.361			203.124	-1.935				203.124	-1.06				203.124	-0.9			203.124	-0.825
				203.423	-1.337			203.423	-1.307								203.423	-2.009			203.423	-1.303			203.423	-0.681			203.423	-2.361			203.423	-1.935				203.423	-1.06				203.423	-0.9			203.423	-0.825
				203.722	-1.337			203.722	-1.307								203.722	-2.009			203.722	-1.303			203.722	-0.681			203.722	-2.361			203.722	-1.935				203.722	-1.06				203.722	-0.9			203.722	-0.825
				204.021	-1.337			204.021	-1.307								204.021	-2.009			204.021	-1.303			204.021	-0.681			204.021	-2.361			204.021	-1.935				204.021	-1.06				204.021	-0.9			204.021	-0.824
				204.32	-1.337			204.32	-1.306								204.32	-2.009			204.32	-1.303			204.32	-0.681			204.32	-2.361			204.32	-1.935				204.32	-1.06				204.32	-0.9			204.32	-0.824
				204.619	-1.337			204.619	-1.306								204.619	-2.009			204.619	-1.303			204.619	-0.681			204.619	-2.361			204.619	-1.935				204.619	-1.06				204.619	-0.9			204.619	-0.824
				204.918	-1.337			204.918	-1.306								204.918	-2.009			204.918	-1.303			204.918	-0.681			204.918	-2.361			204.918	-1.935				204.918	-1.06				204.918	-0.9			204.918	-0.824
				205.217	-1.337			205.217	-1.306								205.217	-2.009			205.217	-1.303			205.217	-0.681			205.217	-2.361			205.217	-1.935				205.217	-1.06				205.217	-0.9			205.217	-0.824
				205.516	-1.337			205.516	-1.306								205.516	-2.009			205.516	-1.303			205.516	-0.681			205.516	-2.36			205.516	-1.935				205.516	-1.06				205.516	-0.9			205.516	-0.824
				205.815	-1.337			205.815	-1.306								205.815	-2.009			205.815	-1.302			205.815	-0.681			205.815	-2.36			205.815	-1.935				205.815	-1.06				205.815	-0.899			205.815	-0.824
				206.114	-1.337			206.114	-1.306								206.114	-2.009			206.114	-1.302			206.114	-0.681			206.114	-2.36			206.114	-1.935				206.114	-1.06				206.114	-0.899			206.114	-0.824
				206.413	-1.337			206.413	-1.306								206.413	-2.009			206.413	-1.302			206.413	-0.681			206.413	-2.36			206.413	-1.935				206.413	-1.06				206.413	-0.899			206.413	-0.824
				206.712	-1.336			206.712	-1.306								206.712	-2.009			206.712	-1.302			206.712	-0.681			206.712	-2.36			206.712	-1.935				206.712	-1.06				206.712	-0.899			206.712	-0.824
				207.011	-1.336			207.011	-1.306								207.011	-2.009			207.011	-1.302			207.011	-0.681			207.011	-2.36			207.011	-1.935				207.011	-1.06				207.011	-0.899			207.011	-0.824
				207.31	-1.336			207.31	-1.306								207.31	-2.008			207.31	-1.302			207.31	-0.68			207.31	-2.36			207.31	-1.934				207.31	-1.06				207.31	-0.899			207.31	-0.823
				207.609	-1.336			207.609	-1.306								207.609	-2.008			207.609	-1.302			207.609	-0.68			207.609	-2.36			207.609	-1.934				207.609	-1.06				207.609	-0.899			207.609	-0.823
				207.908	-1.336			207.908	-1.306								207.908	-2.008			207.908	-1.302			207.908	-0.68			207.908	-2.36			207.908	-1.934				207.908	-1.06				207.908	-0.899			207.908	-0.823
				208.207	-1.336			208.207	-1.306								208.207	-2.008			208.207	-1.302			208.207	-0.68			208.207	-2.36			208.207	-1.934				208.207	-1.06				208.207	-0.899			208.207	-0.823
				208.506	-1.336			208.506	-1.305								208.506	-2.008			208.506	-1.302			208.506	-0.68			208.506	-2.36			208.506	-1.934				208.506	-1.059				208.506	-0.899			208.506	-0.823
				208.805	-1.336			208.805	-1.305								208.805	-2.008			208.805	-1.302			208.805	-0.68			208.805	-2.36			208.805	-1.934				208.805	-1.059				208.805	-0.899			208.805	-0.823
				209.104	-1.336			209.104	-1.305								209.104	-2.008			209.104	-1.302			209.104	-0.68			209.104	-2.36			209.104	-1.934				209.104	-1.059				209.104	-0.899			209.104	-0.823
				209.403	-1.336			209.403	-1.305								209.403	-2.008			209.403	-1.302			209.403	-0.68			209.403	-2.36			209.403	-1.934				209.403	-1.059				209.403	-0.899			209.403	-0.823
				209.702	-1.336			209.702	-1.305								209.702	-2.008			209.702	-1.302			209.702	-0.68			209.702	-2.359			209.702	-1.934				209.702	-1.059				209.702	-0.899			209.702	-0.823
				210.001	-1.336			210.001	-1.305								210.001	-2.008			210.001	-1.301			210.001	-0.68			210.001	-2.359			210.001	-1.934				210.001	-1.059				210.001	-0.899			210.001	-0.823
				210.3	-1.336			210.3	-1.305								210.3	-2.008			210.3	-1.301			210.3	-0.68			210.3	-2.359			210.3	-1.934				210.3	-1.059				210.3	-0.899			210.3	-0.823
				210.599	-1.336			210.599	-1.305								210.599	-2.008			210.599	-1.301			210.599	-0.68			210.599	-2.359			210.599	-1.934				210.599	-1.059				210.599	-0.899			210.599	-0.822
				210.898	-1.336			210.898	-1.305								210.898	-2.008			210.898	-1.301			210.898	-0.68			210.898	-2.359			210.898	-1.934				210.898	-1.059				210.898	-0.899			210.898	-0.822
				211.197	-1.336			211.197	-1.305								211.197	-2.008			211.197	-1.301			211.197	-0.68			211.197	-2.359			211.197	-1.934				211.197	-1.059				211.197	-0.899			211.197	-0.822
				211.496	-1.336			211.496	-1.305								211.496	-2.008			211.496	-1.301			211.496	-0.68			211.496	-2.359			211.496	-1.934				211.496	-1.059				211.496	-0.898			211.496	-0.822
				211.795	-1.336			211.795	-1.305								211.795	-2.007			211.795	-1.301			211.795	-0.679			211.795	-2.359			211.795	-1.934				211.795	-1.059				211.795	-0.898			211.795	-0.822
				212.094	-1.335			212.094	-1.305								212.094	-2.007			212.094	-1.301			212.094	-0.679			212.094	-2.359			212.094	-1.933				212.094	-1.059				212.094	-0.898			212.094	-0.822
				212.393	-1.335			212.393	-1.305								212.393	-2.007			212.393	-1.301			212.393	-0.679			212.393	-2.359			212.393	-1.933				212.393	-1.059				212.393	-0.898			212.393	-0.822
				212.692	-1.335			212.692	-1.304								212.692	-2.007			212.692	-1.301			212.692	-0.679			212.692	-2.359			212.692	-1.933				212.692	-1.059				212.692	-0.898			212.692	-0.822
				212.991	-1.335			212.991	-1.304								212.991	-2.007			212.991	-1.301			212.991	-0.679			212.991	-2.359			212.991	-1.933				212.991	-1.059				212.991	-0.898			212.991	-0.822
				213.29	-1.335			213.29	-1.304								213.29	-2.007			213.29	-1.301			213.29	-0.679			213.29	-2.359			213.29	-1.933				213.29	-1.059				213.29	-0.898			213.29	-0.822
				213.589	-1.335			213.589	-1.304								213.589	-2.007			213.589	-1.301			213.589	-0.679			213.589	-2.359			213.589	-1.933				213.589	-1.059				213.589	-0.898			213.589	-0.822
				213.888	-1.335			213.888	-1.304								213.888	-2.007			213.888	-1.301			213.888	-0.679			213.888	-2.358			213.888	-1.933				213.888	-1.059				213.888	-0.898			213.888	-0.821
				214.187	-1.335			214.187	-1.304								214.187	-2.007			214.187	-1.301			214.187	-0.679			214.187	-2.358			214.187	-1.933				214.187	-1.059				214.187	-0.898			214.187	-0.821
				214.486	-1.335			214.486	-1.304								214.486	-2.007			214.486	-1.3			214.486	-0.679			214.486	-2.358			214.486	-1.933				214.486	-1.059				214.486	-0.898			214.486	-0.821
				214.785	-1.335			214.785	-1.304								214.785	-2.007			214.785	-1.3			214.785	-0.679			214.785	-2.358			214.785	-1.933				214.785	-1.059				214.785	-0.898			214.785	-0.821
				215.084	-1.335			215.084	-1.304								215.084	-2.007			215.084	-1.3			215.084	-0.679			215.084	-2.358			215.084	-1.933				215.084	-1.059				215.084	-0.898			215.084	-0.821
				215.383	-1.335			215.383	-1.304								215.383	-2.007			215.383	-1.3			215.383	-0.679			215.383	-2.358			215.383	-1.933				215.383	-1.059				215.383	-0.898			215.383	-0.821
				215.682	-1.335			215.682	-1.304								215.682	-2.007			215.682	-1.3			215.682	-0.679			215.682	-2.358			215.682	-1.933				215.682	-1.059				215.682	-0.898			215.682	-0.821
				215.981	-1.335			215.981	-1.304								215.981	-2.007			215.981	-1.3			215.981	-0.679			215.981	-2.358			215.981	-1.933				215.981	-1.059				215.981	-0.898			215.981	-0.821
				216.28	-1.335			216.28	-1.304								216.28	-2.007			216.28	-1.3			216.28	-0.678			216.28	-2.358			216.28	-1.933				216.28	-1.058				216.28	-0.898			216.28	-0.821
				216.579	-1.335			216.579	-1.304								216.579	-2.006			216.579	-1.3			216.579	-0.678			216.579	-2.358			216.579	-1.933				216.579	-1.058				216.579	-0.898			216.579	-0.821
				216.878	-1.335			216.878	-1.304								216.878	-2.006			216.878	-1.3			216.878	-0.678			216.878	-2.358			216.878	-1.932				216.878	-1.058				216.878	-0.898			216.878	-0.821
				217.177	-1.335			217.177	-1.304								217.177	-2.006			217.177	-1.3			217.177	-0.678			217.177	-2.358			217.177	-1.932				217.177	-1.058				217.177	-0.898			217.177	-0.82
				217.476	-1.335			217.476	-1.303								217.476	-2.006			217.476	-1.3			217.476	-0.678			217.476	-2.358			217.476	-1.932				217.476	-1.058				217.476	-0.897			217.476	-0.82
				217.775	-1.335			217.775	-1.303								217.775	-2.006			217.775	-1.3			217.775	-0.678			217.775	-2.358			217.775	-1.932				217.775	-1.058				217.775	-0.897			217.775	-0.82
				218.074	-1.334			218.074	-1.303								218.074	-2.006			218.074	-1.3			218.074	-0.678			218.074	-2.358			218.074	-1.932				218.074	-1.058				218.074	-0.897			218.074	-0.82
				218.373	-1.334			218.373	-1.303								218.373	-2.006			218.373	-1.3			218.373	-0.678			218.373	-2.357			218.373	-1.932				218.373	-1.058				218.373	-0.897			218.373	-0.82
				218.672	-1.334			218.672	-1.303								218.672	-2.006			218.672	-1.3			218.672	-0.678			218.672	-2.357			218.672	-1.932				218.672	-1.058				218.672	-0.897			218.672	-0.82
				218.971	-1.334			218.971	-1.303								218.971	-2.006			218.971	-1.3			218.971	-0.678			218.971	-2.357			218.971	-1.932				218.971	-1.058				218.971	-0.897			218.971	-0.82
				219.27	-1.334			219.27	-1.303								219.27	-2.006			219.27	-1.299			219.27	-0.678			219.27	-2.357			219.27	-1.932				219.27	-1.058				219.27	-0.897			219.27	-0.82
				219.569	-1.334			219.569	-1.303								219.569	-2.006			219.569	-1.299			219.569	-0.678			219.569	-2.357			219.569	-1.932				219.569	-1.058				219.569	-0.897			219.569	-0.82
				219.868	-1.334			219.868	-1.303								219.868	-2.006			219.868	-1.299			219.868	-0.678			219.868	-2.357			219.868	-1.932				219.868	-1.058				219.868	-0.897			219.868	-0.82
				220.167	-1.334			220.167	-1.303								220.167	-2.006			220.167	-1.299			220.167	-0.678			220.167	-2.357			220.167	-1.932				220.167	-1.058				220.167	-0.897			220.167	-0.82
				220.466	-1.334			220.466	-1.303								220.466	-2.006			220.466	-1.299			220.466	-0.678			220.466	-2.357			220.466	-1.932				220.466	-1.058				220.466	-0.897			220.466	-0.82
				220.765	-1.334			220.765	-1.303								220.765	-2.006			220.765	-1.299			220.765	-0.678			220.765	-2.357			220.765	-1.932				220.765	-1.058				220.765	-0.897			220.765	-0.819
				221.064	-1.334			221.064	-1.303								221.064	-2.006			221.064	-1.299			221.064	-0.677			221.064	-2.357			221.064	-1.932				221.064	-1.058				221.064	-0.897			221.064	-0.819
				221.363	-1.334			221.363	-1.303								221.363	-2.006			221.363	-1.299			221.363	-0.677			221.363	-2.357			221.363	-1.932				221.363	-1.058				221.363	-0.897			221.363	-0.819
				221.662	-1.334			221.662	-1.303								221.662	-2.005			221.662	-1.299			221.662	-0.677			221.662	-2.357			221.662	-1.932				221.662	-1.058				221.662	-0.897			221.662	-0.819
				221.961	-1.334			221.961	-1.302								221.961	-2.005			221.961	-1.299			221.961	-0.677			221.961	-2.357			221.961	-1.931				221.961	-1.058				221.961	-0.897			221.961	-0.819
				222.26	-1.334			222.26	-1.302								222.26	-2.005			222.26	-1.299			222.26	-0.677			222.26	-2.357			222.26	-1.931				222.26	-1.058				222.26	-0.897			222.26	-0.819
				222.559	-1.334			222.559	-1.302								222.559	-2.005			222.559	-1.299			222.559	-0.677			222.559	-2.357			222.559	-1.931				222.559	-1.058				222.559	-0.897			222.559	-0.819
				222.858	-1.334			222.858	-1.302								222.858	-2.005			222.858	-1.299			222.858	-0.677			222.858	-2.356			222.858	-1.931				222.858	-1.058				222.858	-0.897			222.858	-0.819
				223.157	-1.334			223.157	-1.302								223.157	-2.005			223.157	-1.299			223.157	-0.677			223.157	-2.356			223.157	-1.931				223.157	-1.058				223.157	-0.897			223.157	-0.819
				223.456	-1.334			223.456	-1.302								223.456	-2.005			223.456	-1.299			223.456	-0.677			223.456	-2.356			223.456	-1.931				223.456	-1.058				223.456	-0.897			223.456	-0.819
				223.755	-1.334			223.755	-1.302								223.755	-2.005			223.755	-1.299			223.755	-0.677			223.755	-2.356			223.755	-1.931				223.755	-1.058				223.755	-0.896			223.755	-0.819
				224.054	-1.334			224.054	-1.302								224.054	-2.005			224.054	-1.298			224.054	-0.677			224.054	-2.356			224.054	-1.931				224.054	-1.058				224.054	-0.896			224.054	-0.819
				224.353	-1.333			224.353	-1.302								224.353	-2.005			224.353	-1.298			224.353	-0.677			224.353	-2.356			224.353	-1.931				224.353	-1.058				224.353	-0.896			224.353	-0.818
				224.652	-1.333			224.652	-1.302								224.652	-2.005			224.652	-1.298			224.652	-0.677			224.652	-2.356			224.652	-1.931				224.652	-1.058				224.652	-0.896			224.652	-0.818
				224.951	-1.333			224.951	-1.302								224.951	-2.005			224.951	-1.298			224.951	-0.677			224.951	-2.356			224.951	-1.931				224.951	-1.057				224.951	-0.896			224.951	-0.818
				225.25	-1.333			225.25	-1.302								225.25	-2.005			225.25	-1.298			225.25	-0.677			225.25	-2.356			225.25	-1.931				225.25	-1.057				225.25	-0.896			225.25	-0.818
				225.549	-1.333			225.549	-1.302								225.549	-2.005			225.549	-1.298			225.549	-0.677			225.549	-2.356			225.549	-1.931				225.549	-1.057				225.549	-0.896			225.549	-0.818
				225.848	-1.333			225.848	-1.302								225.848	-2.005			225.848	-1.298			225.848	-0.676			225.848	-2.356			225.848	-1.931				225.848	-1.057				225.848	-0.896			225.848	-0.818
				226.147	-1.333			226.147	-1.302								226.147	-2.005			226.147	-1.298			226.147	-0.676			226.147	-2.356			226.147	-1.931				226.147	-1.057				226.147	-0.896			226.147	-0.818
				226.446	-1.333			226.446	-1.302								226.446	-2.005			226.446	-1.298			226.446	-0.676			226.446	-2.356			226.446	-1.931				226.446	-1.057				226.446	-0.896			226.446	-0.818
				226.745	-1.333			226.745	-1.302								226.745	-2.004			226.745	-1.298			226.745	-0.676			226.745	-2.356			226.745	-1.931				226.745	-1.057				226.745	-0.896			226.745	-0.818
				227.044	-1.333			227.044	-1.301								227.044	-2.004			227.044	-1.298			227.044	-0.676			227.044	-2.356			227.044	-1.93				227.044	-1.057				227.044	-0.896			227.044	-0.818
				227.343	-1.333			227.343	-1.301								227.343	-2.004			227.343	-1.298			227.343	-0.676			227.343	-2.356			227.343	-1.93				227.343	-1.057				227.343	-0.896			227.343	-0.818
				227.642	-1.333			227.642	-1.301								227.642	-2.004			227.642	-1.298			227.642	-0.676			227.642	-2.355			227.642	-1.93				227.642	-1.057				227.642	-0.896			227.642	-0.818
				227.941	-1.333			227.941	-1.301								227.941	-2.004			227.941	-1.298			227.941	-0.676			227.941	-2.355			227.941	-1.93				227.941	-1.057				227.941	-0.896			227.941	-0.818
				228.24	-1.333			228.24	-1.301								228.24	-2.004			228.24	-1.298			228.24	-0.676			228.24	-2.355			228.24	-1.93				228.24	-1.057				228.24	-0.896			228.24	-0.817
				228.539	-1.333			228.539	-1.301								228.539	-2.004			228.539	-1.298			228.539	-0.676			228.539	-2.355			228.539	-1.93				228.539	-1.057				228.539	-0.896			228.539	-0.817
				228.838	-1.333			228.838	-1.301								228.838	-2.004			228.838	-1.298			228.838	-0.676			228.838	-2.355			228.838	-1.93				228.838	-1.057				228.838	-0.896			228.838	-0.817
				229.137	-1.333			229.137	-1.301								229.137	-2.004			229.137	-1.297			229.137	-0.676			229.137	-2.355			229.137	-1.93				229.137	-1.057				229.137	-0.896			229.137	-0.817
				229.436	-1.333			229.436	-1.301								229.436	-2.004			229.436	-1.297			229.436	-0.676			229.436	-2.355			229.436	-1.93				229.436	-1.057				229.436	-0.896			229.436	-0.817
				229.735	-1.333			229.735	-1.301								229.735	-2.004			229.735	-1.297			229.735	-0.676			229.735	-2.355			229.735	-1.93				229.735	-1.057				229.735	-0.896			229.735	-0.817
				230.034	-1.333			230.034	-1.301								230.034	-2.004			230.034	-1.297			230.034	-0.676			230.034	-2.355			230.034	-1.93				230.034	-1.057				230.034	-0.896			230.034	-0.817
				230.333	-1.333			230.333	-1.301								230.333	-2.004			230.333	-1.297			230.333	-0.676			230.333	-2.355			230.333	-1.93				230.333	-1.057				230.333	-0.895			230.333	-0.817
				230.632	-1.333			230.632	-1.301								230.632	-2.004			230.632	-1.297			230.632	-0.676			230.632	-2.355			230.632	-1.93				230.632	-1.057				230.632	-0.895			230.632	-0.817
				230.931	-1.332			230.931	-1.301								230.931	-2.004			230.931	-1.297			230.931	-0.675			230.931	-2.355			230.931	-1.93				230.931	-1.057				230.931	-0.895			230.931	-0.817
				231.23	-1.332			231.23	-1.301								231.23	-2.004			231.23	-1.297			231.23	-0.675			231.23	-2.355			231.23	-1.93				231.23	-1.057				231.23	-0.895			231.23	-0.817
				231.529	-1.332			231.529	-1.301								231.529	-2.004			231.529	-1.297			231.529	-0.675			231.529	-2.355			231.529	-1.93				231.529	-1.057				231.529	-0.895			231.529	-0.817
				231.828	-1.332			231.828	-1.301								231.828	-2.004			231.828	-1.297			231.828	-0.675			231.828	-2.355			231.828	-1.93				231.828	-1.057				231.828	-0.895			231.828	-0.817
				232.127	-1.332			232.127	-1.3								232.127	-2.003			232.127	-1.297			232.127	-0.675			232.127	-2.355			232.127	-1.93				232.127	-1.057				232.127	-0.895			232.127	-0.816
				232.426	-1.332			232.426	-1.3								232.426	-2.003			232.426	-1.297			232.426	-0.675			232.426	-2.355			232.426	-1.929				232.426	-1.057				232.426	-0.895			232.426	-0.816
				232.725	-1.332			232.725	-1.3								232.725	-2.003			232.725	-1.297			232.725	-0.675			232.725	-2.354			232.725	-1.929				232.725	-1.057				232.725	-0.895			232.725	-0.816
				233.024	-1.332			233.024	-1.3								233.024	-2.003			233.024	-1.297			233.024	-0.675			233.024	-2.354			233.024	-1.929				233.024	-1.057				233.024	-0.895			233.024	-0.816
				233.323	-1.332			233.323	-1.3								233.323	-2.003			233.323	-1.297			233.323	-0.675			233.323	-2.354			233.323	-1.929				233.323	-1.057				233.323	-0.895			233.323	-0.816
				233.622	-1.332			233.622	-1.3								233.622	-2.003			233.622	-1.297			233.622	-0.675			233.622	-2.354			233.622	-1.929				233.622	-1.057				233.622	-0.895			233.622	-0.816
				233.921	-1.332			233.921	-1.3								233.921	-2.003			233.921	-1.297			233.921	-0.675			233.921	-2.354			233.921	-1.929				233.921	-1.056				233.921	-0.895			233.921	-0.816
				234.22	-1.332			234.22	-1.3								234.22	-2.003			234.22	-1.297			234.22	-0.675			234.22	-2.354			234.22	-1.929				234.22	-1.056				234.22	-0.895			234.22	-0.816
				234.519	-1.332			234.519	-1.3								234.519	-2.003			234.519	-1.296			234.519	-0.675			234.519	-2.354			234.519	-1.929				234.519	-1.056				234.519	-0.895			234.519	-0.816
				234.818	-1.332			234.818	-1.3								234.818	-2.003			234.818	-1.296			234.818	-0.675			234.818	-2.354			234.818	-1.929				234.818	-1.056				234.818	-0.895			234.818	-0.816
				235.117	-1.332			235.117	-1.3								235.117	-2.003			235.117	-1.296			235.117	-0.675			235.117	-2.354			235.117	-1.929				235.117	-1.056				235.117	-0.895			235.117	-0.816
				235.416	-1.332			235.416	-1.3								235.416	-2.003			235.416	-1.296			235.416	-0.675			235.416	-2.354			235.416	-1.929				235.416	-1.056				235.416	-0.895			235.416	-0.816
				235.715	-1.332			235.715	-1.3								235.715	-2.003			235.715	-1.296			235.715	-0.675			235.715	-2.354			235.715	-1.929				235.715	-1.056				235.715	-0.895			235.715	-0.816
				236.014	-1.332			236.014	-1.3								236.014	-2.003			236.014	-1.296			236.014	-0.675			236.014	-2.354			236.014	-1.929				236.014	-1.056				236.014	-0.895			236.014	-0.815
				236.313	-1.332			236.313	-1.3								236.313	-2.003			236.313	-1.296			236.313	-0.674			236.313	-2.354			236.313	-1.929				236.313	-1.056				236.313	-0.895			236.313	-0.815
				236.612	-1.332			236.612	-1.3								236.612	-2.003			236.612	-1.296			236.612	-0.674			236.612	-2.354			236.612	-1.929				236.612	-1.056				236.612	-0.895			236.612	-0.815
				236.911	-1.332			236.911	-1.3								236.911	-2.003			236.911	-1.296			236.911	-0.674			236.911	-2.354			236.911	-1.929				236.911	-1.056				236.911	-0.895			236.911	-0.815
				237.21	-1.332			237.21	-1.3								237.21	-2.003			237.21	-1.296			237.21	-0.674			237.21	-2.354			237.21	-1.929				237.21	-1.056				237.21	-0.894			237.21	-0.815
				237.509	-1.332			237.509	-1.299								237.509	-2.003			237.509	-1.296			237.509	-0.674			237.509	-2.354			237.509	-1.929				237.509	-1.056				237.509	-0.894			237.509	-0.815
				237.808	-1.331			237.808	-1.299								237.808	-2.002			237.808	-1.296			237.808	-0.674			237.808	-2.353			237.808	-1.929				237.808	-1.056				237.808	-0.894			237.808	-0.815
				238.107	-1.331			238.107	-1.299								238.107	-2.002			238.107	-1.296			238.107	-0.674			238.107	-2.353			238.107	-1.929				238.107	-1.056				238.107	-0.894			238.107	-0.815
				238.406	-1.331			238.406	-1.299								238.406	-2.002			238.406	-1.296			238.406	-0.674			238.406	-2.353			238.406	-1.928				238.406	-1.056				238.406	-0.894			238.406	-0.815
				238.705	-1.331			238.705	-1.299								238.705	-2.002			238.705	-1.296			238.705	-0.674			238.705	-2.353			238.705	-1.928				238.705	-1.056				238.705	-0.894			238.705	-0.815
				239.004	-1.331			239.004	-1.299								239.004	-2.002			239.004	-1.296			239.004	-0.674			239.004	-2.353			239.004	-1.928				239.004	-1.056				239.004	-0.894			239.004	-0.815
				239.303	-1.331			239.303	-1.299								239.303	-2.002			239.303	-1.296			239.303	-0.674			239.303	-2.353			239.303	-1.928				239.303	-1.056				239.303	-0.894			239.303	-0.815
				239.602	-1.331			239.602	-1.299								239.602	-2.002			239.602	-1.296			239.602	-0.674			239.602	-2.353			239.602	-1.928				239.602	-1.056				239.602	-0.894			239.602	-0.815
				239.901	-1.331			239.901	-1.299								239.901	-2.002			239.901	-1.296			239.901	-0.674			239.901	-2.353			239.901	-1.928				239.901	-1.056				239.901	-0.894			239.901	-0.815
				240.2	-1.331			240.2	-1.299								240.2	-2.002			240.2	-1.295			240.2	-0.674			240.2	-2.353			240.2	-1.928				240.2	-1.056				240.2	-0.894			240.2	-0.814
				240.499	-1.331			240.499	-1.299								240.499	-2.002			240.499	-1.295			240.499	-0.674			240.499	-2.353			240.499	-1.928				240.499	-1.056				240.499	-0.894			240.499	-0.814
				240.798	-1.331			240.798	-1.299								240.798	-2.002			240.798	-1.295			240.798	-0.674			240.798	-2.353			240.798	-1.928				240.798	-1.056				240.798	-0.894			240.798	-0.814
				241.097	-1.331			241.097	-1.299								241.097	-2.002			241.097	-1.295			241.097	-0.674			241.097	-2.353			241.097	-1.928				241.097	-1.056				241.097	-0.894			241.097	-0.814
				241.396	-1.331			241.396	-1.299								241.396	-2.002			241.396	-1.295			241.396	-0.674			241.396	-2.353			241.396	-1.928				241.396	-1.056				241.396	-0.894			241.396	-0.814
				241.695	-1.331			241.695	-1.299								241.695	-2.002			241.695	-1.295			241.695	-0.674			241.695	-2.353			241.695	-1.928				241.695	-1.056				241.695	-0.894			241.695	-0.814
				241.994	-1.331			241.994	-1.299								241.994	-2.002			241.994	-1.295			241.994	-0.673			241.994	-2.353			241.994	-1.928				241.994	-1.056				241.994	-0.894			241.994	-0.814
				242.293	-1.331			242.293	-1.299								242.293	-2.002			242.293	-1.295			242.293	-0.673			242.293	-2.353			242.293	-1.928				242.293	-1.056				242.293	-0.894			242.293	-0.814
				242.592	-1.331			242.592	-1.299								242.592	-2.002			242.592	-1.295			242.592	-0.673			242.592	-2.353			242.592	-1.928				242.592	-1.056				242.592	-0.894			242.592	-0.814
				242.891	-1.331			242.891	-1.299								242.891	-2.002			242.891	-1.295			242.891	-0.673			242.891	-2.353			242.891	-1.928				242.891	-1.056				242.891	-0.894			242.891	-0.814
				243.19	-1.331			243.19	-1.298								243.19	-2.002			243.19	-1.295			243.19	-0.673			243.19	-2.352			243.19	-1.928				243.19	-1.056				243.19	-0.894			243.19	-0.814
				243.489	-1.331			243.489	-1.298								243.489	-2.002			243.489	-1.295			243.489	-0.673			243.489	-2.352			243.489	-1.928				243.489	-1.056				243.489	-0.894			243.489	-0.814
				243.788	-1.331			243.788	-1.298								243.788	-2.001			243.788	-1.295			243.788	-0.673			243.788	-2.352			243.788	-1.928				243.788	-1.055				243.788	-0.894			243.788	-0.814
				244.087	-1.331			244.087	-1.298								244.087	-2.001			244.087	-1.295			244.087	-0.673			244.087	-2.352			244.087	-1.928				244.087	-1.055				244.087	-0.894			244.087	-0.814
				244.386	-1.331			244.386	-1.298								244.386	-2.001			244.386	-1.295			244.386	-0.673			244.386	-2.352			244.386	-1.927				244.386	-1.055				244.386	-0.894			244.386	-0.813
				244.685	-1.331			244.685	-1.298								244.685	-2.001			244.685	-1.295			244.685	-0.673			244.685	-2.352			244.685	-1.927				244.685	-1.055				244.685	-0.893			244.685	-0.813
				244.984	-1.33			244.984	-1.298								244.984	-2.001			244.984	-1.295			244.984	-0.673			244.984	-2.352			244.984	-1.927				244.984	-1.055				244.984	-0.893			244.984	-0.813
				245.283	-1.33			245.283	-1.298								245.283	-2.001			245.283	-1.295			245.283	-0.673			245.283	-2.352			245.283	-1.927				245.283	-1.055				245.283	-0.893			245.283	-0.813
				245.582	-1.33			245.582	-1.298								245.582	-2.001			245.582	-1.295			245.582	-0.673			245.582	-2.352			245.582	-1.927				245.582	-1.055				245.582	-0.893			245.582	-0.813
				245.881	-1.33			245.881	-1.298								245.881	-2.001			245.881	-1.294			245.881	-0.673			245.881	-2.352			245.881	-1.927				245.881	-1.055				245.881	-0.893			245.881	-0.813
				246.18	-1.33			246.18	-1.298								246.18	-2.001			246.18	-1.294			246.18	-0.673			246.18	-2.352			246.18	-1.927				246.18	-1.055				246.18	-0.893			246.18	-0.813
				246.479	-1.33			246.479	-1.298								246.479	-2.001			246.479	-1.294			246.479	-0.673			246.479	-2.352			246.479	-1.927				246.479	-1.055				246.479	-0.893			246.479	-0.813
				246.778	-1.33			246.778	-1.298								246.778	-2.001			246.778	-1.294			246.778	-0.673			246.778	-2.352			246.778	-1.927				246.778	-1.055				246.778	-0.893			246.778	-0.813
				247.077	-1.33			247.077	-1.298								247.077	-2.001			247.077	-1.294			247.077	-0.673			247.077	-2.352			247.077	-1.927				247.077	-1.055				247.077	-0.893			247.077	-0.813
				247.376	-1.33			247.376	-1.298								247.376	-2.001			247.376	-1.294			247.376	-0.673			247.376	-2.352			247.376	-1.927				247.376	-1.055				247.376	-0.893			247.376	-0.813
				247.675	-1.33			247.675	-1.298								247.675	-2.001			247.675	-1.294			247.675	-0.672			247.675	-2.352			247.675	-1.927				247.675	-1.055				247.675	-0.893			247.675	-0.813
				247.974	-1.33			247.974	-1.298								247.974	-2.001			247.974	-1.294			247.974	-0.672			247.974	-2.352			247.974	-1.927				247.974	-1.055				247.974	-0.893			247.974	-0.813
				248.273	-1.33			248.273	-1.298								248.273	-2.001			248.273	-1.294			248.273	-0.672			248.273	-2.352			248.273	-1.927				248.273	-1.055				248.273	-0.893			248.273	-0.813
				248.572	-1.33			248.572	-1.298								248.572	-2.001			248.572	-1.294			248.572	-0.672			248.572	-2.352			248.572	-1.927				248.572	-1.055				248.572	-0.893			248.572	-0.813
				248.871	-1.33			248.871	-1.297								248.871	-2.001			248.871	-1.294			248.871	-0.672			248.871	-2.351			248.871	-1.927				248.871	-1.055				248.871	-0.893			248.871	-0.812
				249.17	-1.33			249.17	-1.297								249.17	-2.001			249.17	-1.294			249.17	-0.672			249.17	-2.351			249.17	-1.927				249.17	-1.055				249.17	-0.893			249.17	-0.812
				249.469	-1.33			249.469	-1.297								249.469	-2.001			249.469	-1.294			249.469	-0.672			249.469	-2.351			249.469	-1.927				249.469	-1.055				249.469	-0.893			249.469	-0.812
				249.768	-1.33			249.768	-1.297								249.768	-2.001			249.768	-1.294			249.768	-0.672			249.768	-2.351			249.768	-1.927				249.768	-1.055				249.768	-0.893			249.768	-0.812
				250.067	-1.33			250.067	-1.297								250.067	-2			250.067	-1.294			250.067	-0.672			250.067	-2.351			250.067	-1.927				250.067	-1.055				250.067	-0.893			250.067	-0.812
				250.366	-1.33			250.366	-1.297								250.366	-2			250.366	-1.294			250.366	-0.672			250.366	-2.351			250.366	-1.927				250.366	-1.055				250.366	-0.893			250.366	-0.812
				250.665	-1.33			250.665	-1.297								250.665	-2			250.665	-1.294			250.665	-0.672			250.665	-2.351			250.665	-1.926				250.665	-1.055				250.665	-0.893			250.665	-0.812
				250.964	-1.33			250.964	-1.297								250.964	-2			250.964	-1.294			250.964	-0.672			250.964	-2.351			250.964	-1.926				250.964	-1.055				250.964	-0.893			250.964	-0.812
				251.263	-1.33			251.263	-1.297								251.263	-2			251.263	-1.294			251.263	-0.672			251.263	-2.351			251.263	-1.926				251.263	-1.055				251.263	-0.893			251.263	-0.812
				251.562	-1.33			251.562	-1.297								251.562	-2			251.562	-1.294			251.562	-0.672			251.562	-2.351			251.562	-1.926				251.562	-1.055				251.562	-0.893			251.562	-0.812
				251.861	-1.33			251.861	-1.297								251.861	-2			251.861	-1.294			251.861	-0.672			251.861	-2.351			251.861	-1.926				251.861	-1.055				251.861	-0.893			251.861	-0.812
				252.16	-1.33			252.16	-1.297								252.16	-2			252.16	-1.293			252.16	-0.672			252.16	-2.351			252.16	-1.926				252.16	-1.055				252.16	-0.893			252.16	-0.812
				252.459	-1.33			252.459	-1.297								252.459	-2			252.459	-1.293			252.459	-0.672			252.459	-2.351			252.459	-1.926				252.459	-1.055				252.459	-0.892			252.459	-0.812
				252.758	-1.329			252.758	-1.297								252.758	-2			252.758	-1.293			252.758	-0.672			252.758	-2.351			252.758	-1.926				252.758	-1.055				252.758	-0.892			252.758	-0.812
				253.057	-1.329			253.057	-1.297								253.057	-2			253.057	-1.293			253.057	-0.672			253.057	-2.351			253.057	-1.926				253.057	-1.055				253.057	-0.892			253.057	-0.812
				253.356	-1.329			253.356	-1.297								253.356	-2			253.356	-1.293			253.356	-0.672			253.356	-2.351			253.356	-1.926				253.356	-1.055				253.356	-0.892			253.356	-0.811
				253.655	-1.329			253.655	-1.297								253.655	-2			253.655	-1.293			253.655	-0.671			253.655	-2.351			253.655	-1.926				253.655	-1.055				253.655	-0.892			253.655	-0.811
				253.954	-1.329			253.954	-1.297								253.954	-2			253.954	-1.293			253.954	-0.671			253.954	-2.351			253.954	-1.926				253.954	-1.055				253.954	-0.892			253.954	-0.811
				254.253	-1.329			254.253	-1.297								254.253	-2			254.253	-1.293			254.253	-0.671			254.253	-2.351			254.253	-1.926				254.253	-1.055				254.253	-0.892			254.253	-0.811
				254.552	-1.329			254.552	-1.297								254.552	-2			254.552	-1.293			254.552	-0.671			254.552	-2.351			254.552	-1.926				254.552	-1.055				254.552	-0.892			254.552	-0.811
				254.851	-1.329			254.851	-1.297								254.851	-2			254.851	-1.293			254.851	-0.671			254.851	-2.35			254.851	-1.926				254.851	-1.054				254.851	-0.892			254.851	-0.811
				255.15	-1.329			255.15	-1.296								255.15	-2			255.15	-1.293			255.15	-0.671			255.15	-2.35			255.15	-1.926				255.15	-1.054				255.15	-0.892			255.15	-0.811
				255.449	-1.329			255.449	-1.296								255.449	-2			255.449	-1.293			255.449	-0.671			255.449	-2.35			255.449	-1.926				255.449	-1.054				255.449	-0.892			255.449	-0.811
				255.748	-1.329			255.748	-1.296								255.748	-2			255.748	-1.293			255.748	-0.671			255.748	-2.35			255.748	-1.926				255.748	-1.054				255.748	-0.892			255.748	-0.811
				256.047	-1.329			256.047	-1.296								256.047	-2			256.047	-1.293			256.047	-0.671			256.047	-2.35			256.047	-1.926				256.047	-1.054				256.047	-0.892			256.047	-0.811
				256.346	-1.329			256.346	-1.296								256.346	-2			256.346	-1.293			256.346	-0.671			256.346	-2.35			256.346	-1.926				256.346	-1.054				256.346	-0.892			256.346	-0.811
				256.645	-1.329			256.645	-1.296								256.645	-1.999			256.645	-1.293			256.645	-0.671			256.645	-2.35			256.645	-1.926				256.645	-1.054				256.645	-0.892			256.645	-0.811
				256.944	-1.329			256.944	-1.296								256.944	-1.999			256.944	-1.293			256.944	-0.671			256.944	-2.35			256.944	-1.926				256.944	-1.054				256.944	-0.892			256.944	-0.811
				257.243	-1.329			257.243	-1.296								257.243	-1.999			257.243	-1.293			257.243	-0.671			257.243	-2.35			257.243	-1.925				257.243	-1.054				257.243	-0.892			257.243	-0.811
				257.542	-1.329			257.542	-1.296								257.542	-1.999			257.542	-1.293			257.542	-0.671			257.542	-2.35			257.542	-1.925				257.542	-1.054				257.542	-0.892			257.542	-0.811
				257.841	-1.329			257.841	-1.296								257.841	-1.999			257.841	-1.293			257.841	-0.671			257.841	-2.35			257.841	-1.925				257.841	-1.054				257.841	-0.892			257.841	-0.811
				258.14	-1.329			258.14	-1.296								258.14	-1.999			258.14	-1.293			258.14	-0.671			258.14	-2.35			258.14	-1.925				258.14	-1.054				258.14	-0.892			258.14	-0.81
				258.439	-1.329			258.439	-1.296								258.439	-1.999			258.439	-1.292			258.439	-0.671			258.439	-2.35			258.439	-1.925				258.439	-1.054				258.439	-0.892			258.439	-0.81
				258.738	-1.329			258.738	-1.296								258.738	-1.999			258.738	-1.292			258.738	-0.671			258.738	-2.35			258.738	-1.925				258.738	-1.054				258.738	-0.892			258.738	-0.81
				259.037	-1.329			259.037	-1.296								259.037	-1.999			259.037	-1.292			259.037	-0.671			259.037	-2.35			259.037	-1.925				259.037	-1.054				259.037	-0.892			259.037	-0.81
				259.336	-1.329			259.336	-1.296								259.336	-1.999			259.336	-1.292			259.336	-0.671			259.336	-2.35			259.336	-1.925				259.336	-1.054				259.336	-0.892			259.336	-0.81
				259.635	-1.329			259.635	-1.296								259.635	-1.999			259.635	-1.292			259.635	-0.671			259.635	-2.35			259.635	-1.925				259.635	-1.054				259.635	-0.892			259.635	-0.81
				259.934	-1.329			259.934	-1.296								259.934	-1.999			259.934	-1.292			259.934	-0.67			259.934	-2.35			259.934	-1.925				259.934	-1.054				259.934	-0.892			259.934	-0.81
				260.233	-1.329			260.233	-1.296								260.233	-1.999			260.233	-1.292			260.233	-0.67			260.233	-2.35			260.233	-1.925				260.233	-1.054				260.233	-0.892			260.233	-0.81
				260.532	-1.329			260.532	-1.296								260.532	-1.999			260.532	-1.292			260.532	-0.67			260.532	-2.35			260.532	-1.925				260.532	-1.054				260.532	-0.892			260.532	-0.81
				260.831	-1.329			260.831	-1.296								260.831	-1.999			260.831	-1.292			260.831	-0.67			260.831	-2.35			260.831	-1.925				260.831	-1.054				260.831	-0.891			260.831	-0.81
				261.13	-1.328			261.13	-1.296								261.13	-1.999			261.13	-1.292			261.13	-0.67			261.13	-2.349			261.13	-1.925				261.13	-1.054				261.13	-0.891			261.13	-0.81
				261.429	-1.328			261.429	-1.296								261.429	-1.999			261.429	-1.292			261.429	-0.67			261.429	-2.349			261.429	-1.925				261.429	-1.054				261.429	-0.891			261.429	-0.81
				261.728	-1.328			261.728	-1.295								261.728	-1.999			261.728	-1.292			261.728	-0.67			261.728	-2.349			261.728	-1.925				261.728	-1.054				261.728	-0.891			261.728	-0.81
				262.027	-1.328			262.027	-1.295								262.027	-1.999			262.027	-1.292			262.027	-0.67			262.027	-2.349			262.027	-1.925				262.027	-1.054				262.027	-0.891			262.027	-0.81
				262.326	-1.328			262.326	-1.295								262.326	-1.999			262.326	-1.292			262.326	-0.67			262.326	-2.349			262.326	-1.925				262.326	-1.054				262.326	-0.891			262.326	-0.81
				262.625	-1.328			262.625	-1.295								262.625	-1.999			262.625	-1.292			262.625	-0.67			262.625	-2.349			262.625	-1.925				262.625	-1.054				262.625	-0.891			262.625	-0.81
				262.924	-1.328			262.924	-1.295								262.924	-1.999			262.924	-1.292			262.924	-0.67			262.924	-2.349			262.924	-1.925				262.924	-1.054				262.924	-0.891			262.924	-0.809
				263.223	-1.328			263.223	-1.295								263.223	-1.999			263.223	-1.292			263.223	-0.67			263.223	-2.349			263.223	-1.925				263.223	-1.054				263.223	-0.891			263.223	-0.809
				263.522	-1.328			263.522	-1.295								263.522	-1.998			263.522	-1.292			263.522	-0.67			263.522	-2.349			263.522	-1.925				263.522	-1.054				263.522	-0.891			263.522	-0.809
				263.821	-1.328			263.821	-1.295								263.821	-1.998			263.821	-1.292			263.821	-0.67			263.821	-2.349			263.821	-1.925				263.821	-1.054				263.821	-0.891			263.821	-0.809
				264.12	-1.328			264.12	-1.295								264.12	-1.998			264.12	-1.292			264.12	-0.67			264.12	-2.349			264.12	-1.925				264.12	-1.054				264.12	-0.891			264.12	-0.809
				264.419	-1.328			264.419	-1.295								264.419	-1.998			264.419	-1.292			264.419	-0.67			264.419	-2.349			264.419	-1.924				264.419	-1.054				264.419	-0.891			264.419	-0.809
				264.718	-1.328			264.718	-1.295								264.718	-1.998			264.718	-1.292			264.718	-0.67			264.718	-2.349			264.718	-1.924				264.718	-1.054				264.718	-0.891			264.718	-0.809
				265.017	-1.328			265.017	-1.295								265.017	-1.998			265.017	-1.292			265.017	-0.67			265.017	-2.349			265.017	-1.924				265.017	-1.054				265.017	-0.891			265.017	-0.809
				265.316	-1.328			265.316	-1.295								265.316	-1.998			265.316	-1.291			265.316	-0.67			265.316	-2.349			265.316	-1.924				265.316	-1.054				265.316	-0.891			265.316	-0.809
				265.615	-1.328			265.615	-1.295								265.615	-1.998			265.615	-1.291			265.615	-0.67			265.615	-2.349			265.615	-1.924				265.615	-1.054				265.615	-0.891			265.615	-0.809
				265.914	-1.328			265.914	-1.295								265.914	-1.998			265.914	-1.291			265.914	-0.67			265.914	-2.349			265.914	-1.924				265.914	-1.054				265.914	-0.891			265.914	-0.809
				266.213	-1.328			266.213	-1.295								266.213	-1.998			266.213	-1.291			266.213	-0.67			266.213	-2.349			266.213	-1.924				266.213	-1.054				266.213	-0.891			266.213	-0.809
				266.512	-1.328			266.512	-1.295								266.512	-1.998			266.512	-1.291			266.512	-0.669			266.512	-2.349			266.512	-1.924				266.512	-1.053				266.512	-0.891			266.512	-0.809
				266.811	-1.328			266.811	-1.295								266.811	-1.998			266.811	-1.291			266.811	-0.669			266.811	-2.349			266.811	-1.924				266.811	-1.053				266.811	-0.891			266.811	-0.809
				267.11	-1.328			267.11	-1.295								267.11	-1.998			267.11	-1.291			267.11	-0.669			267.11	-2.349			267.11	-1.924				267.11	-1.053				267.11	-0.891			267.11	-0.809
				267.409	-1.328			267.409	-1.295								267.409	-1.998			267.409	-1.291			267.409	-0.669			267.409	-2.349			267.409	-1.924				267.409	-1.053				267.409	-0.891			267.409	-0.809
				267.708	-1.328			267.708	-1.295								267.708	-1.998			267.708	-1.291			267.708	-0.669			267.708	-2.348			267.708	-1.924				267.708	-1.053				267.708	-0.891			267.708	-0.809
				268.007	-1.328			268.007	-1.295								268.007	-1.998			268.007	-1.291			268.007	-0.669			268.007	-2.348			268.007	-1.924				268.007	-1.053				268.007	-0.891			268.007	-0.808
				268.306	-1.328			268.306	-1.294								268.306	-1.998			268.306	-1.291			268.306	-0.669			268.306	-2.348			268.306	-1.924				268.306	-1.053				268.306	-0.891			268.306	-0.808
				268.605	-1.328			268.605	-1.294								268.605	-1.998			268.605	-1.291			268.605	-0.669			268.605	-2.348			268.605	-1.924				268.605	-1.053				268.605	-0.891			268.605	-0.808
				268.904	-1.328			268.904	-1.294								268.904	-1.998			268.904	-1.291			268.904	-0.669			268.904	-2.348			268.904	-1.924				268.904	-1.053				268.904	-0.891			268.904	-0.808
				269.203	-1.328			269.203	-1.294								269.203	-1.998			269.203	-1.291			269.203	-0.669			269.203	-2.348			269.203	-1.924				269.203	-1.053				269.203	-0.891			269.203	-0.808
				269.502	-1.328			269.502	-1.294								269.502	-1.998			269.502	-1.291			269.502	-0.669			269.502	-2.348			269.502	-1.924				269.502	-1.053				269.502	-0.891			269.502	-0.808
				269.801	-1.327			269.801	-1.294								269.801	-1.998			269.801	-1.291			269.801	-0.669			269.801	-2.348			269.801	-1.924				269.801	-1.053				269.801	-0.89			269.801	-0.808
				270.1	-1.327			270.1	-1.294								270.1	-1.998			270.1	-1.291			270.1	-0.669			270.1	-2.348			270.1	-1.924				270.1	-1.053				270.1	-0.89			270.1	-0.808
				270.399	-1.327			270.399	-1.294								270.399	-1.998			270.399	-1.291			270.399	-0.669			270.399	-2.348			270.399	-1.924				270.399	-1.053				270.399	-0.89			270.399	-0.808
				270.698	-1.327			270.698	-1.294								270.698	-1.998			270.698	-1.291			270.698	-0.669			270.698	-2.348			270.698	-1.924				270.698	-1.053				270.698	-0.89			270.698	-0.808
				270.997	-1.327			270.997	-1.294								270.997	-1.997			270.997	-1.291			270.997	-0.669			270.997	-2.348			270.997	-1.924				270.997	-1.053				270.997	-0.89			270.997	-0.808
				271.296	-1.327			271.296	-1.294								271.296	-1.997			271.296	-1.291			271.296	-0.669			271.296	-2.348			271.296	-1.924				271.296	-1.053				271.296	-0.89			271.296	-0.808
				271.595	-1.327			271.595	-1.294								271.595	-1.997			271.595	-1.291			271.595	-0.669			271.595	-2.348			271.595	-1.924				271.595	-1.053				271.595	-0.89			271.595	-0.808
				271.894	-1.327			271.894	-1.294								271.894	-1.997			271.894	-1.291			271.894	-0.669			271.894	-2.348			271.894	-1.923				271.894	-1.053				271.894	-0.89			271.894	-0.808
				272.193	-1.327			272.193	-1.294								272.193	-1.997			272.193	-1.29			272.193	-0.669			272.193	-2.348			272.193	-1.923				272.193	-1.053				272.193	-0.89			272.193	-0.808
				272.492	-1.327			272.492	-1.294								272.492	-1.997			272.492	-1.29			272.492	-0.669			272.492	-2.348			272.492	-1.923				272.492	-1.053				272.492	-0.89			272.492	-0.808
				272.791	-1.327			272.791	-1.294								272.791	-1.997			272.791	-1.29			272.791	-0.669			272.791	-2.348			272.791	-1.923				272.791	-1.053				272.791	-0.89			272.791	-0.808
				273.09	-1.327			273.09	-1.294								273.09	-1.997			273.09	-1.29			273.09	-0.669			273.09	-2.348			273.09	-1.923				273.09	-1.053				273.09	-0.89			273.09	-0.808
				273.389	-1.327			273.389	-1.294								273.389	-1.997			273.389	-1.29			273.389	-0.668			273.389	-2.348			273.389	-1.923				273.389	-1.053				273.389	-0.89			273.389	-0.807
				273.688	-1.327			273.688	-1.294								273.688	-1.997			273.688	-1.29			273.688	-0.668			273.688	-2.348			273.688	-1.923				273.688	-1.053				273.688	-0.89			273.688	-0.807
				273.987	-1.327			273.987	-1.294								273.987	-1.997			273.987	-1.29			273.987	-0.668			273.987	-2.348			273.987	-1.923				273.987	-1.053				273.987	-0.89			273.987	-0.807
				274.286	-1.327			274.286	-1.294								274.286	-1.997			274.286	-1.29			274.286	-0.668			274.286	-2.347			274.286	-1.923				274.286	-1.053				274.286	-0.89			274.286	-0.807
				274.585	-1.327			274.585	-1.294								274.585	-1.997			274.585	-1.29			274.585	-0.668			274.585	-2.347			274.585	-1.923				274.585	-1.053				274.585	-0.89			274.585	-0.807
				274.884	-1.327			274.884	-1.294								274.884	-1.997			274.884	-1.29			274.884	-0.668			274.884	-2.347			274.884	-1.923				274.884	-1.053				274.884	-0.89			274.884	-0.807
				275.183	-1.327			275.183	-1.294								275.183	-1.997			275.183	-1.29			275.183	-0.668			275.183	-2.347			275.183	-1.923				275.183	-1.053				275.183	-0.89			275.183	-0.807
				275.482	-1.327			275.482	-1.293								275.482	-1.997			275.482	-1.29			275.482	-0.668			275.482	-2.347			275.482	-1.923				275.482	-1.053				275.482	-0.89			275.482	-0.807
				275.781	-1.327			275.781	-1.293								275.781	-1.997			275.781	-1.29			275.781	-0.668			275.781	-2.347			275.781	-1.923				275.781	-1.053				275.781	-0.89			275.781	-0.807
				276.08	-1.327			276.08	-1.293								276.08	-1.997			276.08	-1.29			276.08	-0.668			276.08	-2.347			276.08	-1.923				276.08	-1.053				276.08	-0.89			276.08	-0.807
				276.379	-1.327			276.379	-1.293								276.379	-1.997			276.379	-1.29			276.379	-0.668			276.379	-2.347			276.379	-1.923				276.379	-1.053				276.379	-0.89			276.379	-0.807
				276.678	-1.327			276.678	-1.293								276.678	-1.997			276.678	-1.29			276.678	-0.668			276.678	-2.347			276.678	-1.923				276.678	-1.053				276.678	-0.89			276.678	-0.807
				276.977	-1.327			276.977	-1.293								276.977	-1.997			276.977	-1.29			276.977	-0.668			276.977	-2.347			276.977	-1.923				276.977	-1.053				276.977	-0.89			276.977	-0.807
				277.276	-1.327			277.276	-1.293								277.276	-1.997			277.276	-1.29			277.276	-0.668			277.276	-2.347			277.276	-1.923				277.276	-1.053				277.276	-0.89			277.276	-0.807
				277.575	-1.327			277.575	-1.293								277.575	-1.997			277.575	-1.29			277.575	-0.668			277.575	-2.347			277.575	-1.923				277.575	-1.053				277.575	-0.89			277.575	-0.807
				277.874	-1.327			277.874	-1.293								277.874	-1.997			277.874	-1.29			277.874	-0.668			277.874	-2.347			277.874	-1.923				277.874	-1.053				277.874	-0.89			277.874	-0.807
				278.173	-1.327			278.173	-1.293								278.173	-1.997			278.173	-1.29			278.173	-0.668			278.173	-2.347			278.173	-1.923				278.173	-1.053				278.173	-0.89			278.173	-0.807
				278.472	-1.327			278.472	-1.293								278.472	-1.996			278.472	-1.29			278.472	-0.668			278.472	-2.347			278.472	-1.923				278.472	-1.053				278.472	-0.89			278.472	-0.807
				278.771	-1.327			278.771	-1.293								278.771	-1.996			278.771	-1.29			278.771	-0.668			278.771	-2.347			278.771	-1.923				278.771	-1.053				278.771	-0.89			278.771	-0.806
				279.07	-1.326			279.07	-1.293								279.07	-1.996			279.07	-1.29			279.07	-0.668			279.07	-2.347			279.07	-1.923				279.07	-1.053				279.07	-0.89			279.07	-0.806
				279.369	-1.326			279.369	-1.293								279.369	-1.996			279.369	-1.29			279.369	-0.668			279.369	-2.347			279.369	-1.923				279.369	-1.052				279.369	-0.889			279.369	-0.806
				279.668	-1.326			279.668	-1.293								279.668	-1.996			279.668	-1.289			279.668	-0.668			279.668	-2.347			279.668	-1.922				279.668	-1.052				279.668	-0.889			279.668	-0.806
				279.967	-1.326			279.967	-1.293								279.967	-1.996			279.967	-1.289			279.967	-0.668			279.967	-2.347			279.967	-1.922				279.967	-1.052				279.967	-0.889			279.967	-0.806
				280.266	-1.326			280.266	-1.293								280.266	-1.996			280.266	-1.289			280.266	-0.668			280.266	-2.347			280.266	-1.922				280.266	-1.052				280.266	-0.889			280.266	-0.806
				280.565	-1.326			280.565	-1.293								280.565	-1.996			280.565	-1.289			280.565	-0.667			280.565	-2.347			280.565	-1.922				280.565	-1.052				280.565	-0.889			280.565	-0.806
				280.864	-1.326			280.864	-1.293								280.864	-1.996			280.864	-1.289			280.864	-0.667			280.864	-2.347			280.864	-1.922				280.864	-1.052				280.864	-0.889			280.864	-0.806
				281.163	-1.326			281.163	-1.293								281.163	-1.996			281.163	-1.289			281.163	-0.667			281.163	-2.347			281.163	-1.922				281.163	-1.052				281.163	-0.889			281.163	-0.806
				281.462	-1.326			281.462	-1.293								281.462	-1.996			281.462	-1.289			281.462	-0.667			281.462	-2.346			281.462	-1.922				281.462	-1.052				281.462	-0.889			281.462	-0.806
				281.761	-1.326			281.761	-1.293								281.761	-1.996			281.761	-1.289			281.761	-0.667			281.761	-2.346			281.761	-1.922				281.761	-1.052				281.761	-0.889			281.761	-0.806
				282.06	-1.326			282.06	-1.293								282.06	-1.996			282.06	-1.289			282.06	-0.667			282.06	-2.346			282.06	-1.922				282.06	-1.052				282.06	-0.889			282.06	-0.806
				282.359	-1.326			282.359	-1.293								282.359	-1.996			282.359	-1.289			282.359	-0.667			282.359	-2.346			282.359	-1.922				282.359	-1.052				282.359	-0.889			282.359	-0.806
				282.658	-1.326			282.658	-1.293								282.658	-1.996			282.658	-1.289			282.658	-0.667			282.658	-2.346			282.658	-1.922				282.658	-1.052				282.658	-0.889			282.658	-0.806
				282.957	-1.326			282.957	-1.292								282.957	-1.996			282.957	-1.289			282.957	-0.667			282.957	-2.346			282.957	-1.922				282.957	-1.052				282.957	-0.889			282.957	-0.806
				283.256	-1.326			283.256	-1.292								283.256	-1.996			283.256	-1.289			283.256	-0.667			283.256	-2.346			283.256	-1.922				283.256	-1.052				283.256	-0.889			283.256	-0.806
				283.555	-1.326			283.555	-1.292								283.555	-1.996			283.555	-1.289			283.555	-0.667			283.555	-2.346			283.555	-1.922				283.555	-1.052				283.555	-0.889			283.555	-0.806
				283.854	-1.326			283.854	-1.292								283.854	-1.996			283.854	-1.289			283.854	-0.667			283.854	-2.346			283.854	-1.922				283.854	-1.052				283.854	-0.889			283.854	-0.806
				284.153	-1.326			284.153	-1.292								284.153	-1.996			284.153	-1.289			284.153	-0.667			284.153	-2.346			284.153	-1.922				284.153	-1.052				284.153	-0.889			284.153	-0.806
				284.452	-1.326			284.452	-1.292								284.452	-1.996			284.452	-1.289			284.452	-0.667			284.452	-2.346			284.452	-1.922				284.452	-1.052				284.452	-0.889			284.452	-0.805
				284.751	-1.326			284.751	-1.292								284.751	-1.996			284.751	-1.289			284.751	-0.667			284.751	-2.346			284.751	-1.922				284.751	-1.052				284.751	-0.889			284.751	-0.805
				285.05	-1.326			285.05	-1.292								285.05	-1.996			285.05	-1.289			285.05	-0.667			285.05	-2.346			285.05	-1.922				285.05	-1.052				285.05	-0.889			285.05	-0.805
				285.349	-1.326			285.349	-1.292								285.349	-1.996			285.349	-1.289			285.349	-0.667			285.349	-2.346			285.349	-1.922				285.349	-1.052				285.349	-0.889			285.349	-0.805
				285.648	-1.326			285.648	-1.292								285.648	-1.996			285.648	-1.289			285.648	-0.667			285.648	-2.346			285.648	-1.922				285.648	-1.052				285.648	-0.889			285.648	-0.805
				285.947	-1.326			285.947	-1.292								285.947	-1.996			285.947	-1.289			285.947	-0.667			285.947	-2.346			285.947	-1.922				285.947	-1.052				285.947	-0.889			285.947	-0.805
				286.246	-1.326			286.246	-1.292								286.246	-1.996			286.246	-1.289			286.246	-0.667			286.246	-2.346			286.246	-1.922				286.246	-1.052				286.246	-0.889			286.246	-0.805
				286.545	-1.326			286.545	-1.292								286.545	-1.995			286.545	-1.289			286.545	-0.667			286.545	-2.346			286.545	-1.922				286.545	-1.052				286.545	-0.889			286.545	-0.805
				286.844	-1.326			286.844	-1.292								286.844	-1.995			286.844	-1.289			286.844	-0.667			286.844	-2.346			286.844	-1.922				286.844	-1.052				286.844	-0.889			286.844	-0.805
				287.143	-1.326			287.143	-1.292								287.143	-1.995			287.143	-1.289			287.143	-0.667			287.143	-2.346			287.143	-1.922				287.143	-1.052				287.143	-0.889			287.143	-0.805
				287.442	-1.326			287.442	-1.292								287.442	-1.995			287.442	-1.288			287.442	-0.667			287.442	-2.346			287.442	-1.922				287.442	-1.052				287.442	-0.889			287.442	-0.805
				287.741	-1.326			287.741	-1.292								287.741	-1.995			287.741	-1.288			287.741	-0.667			287.741	-2.346			287.741	-1.921				287.741	-1.052				287.741	-0.889			287.741	-0.805
				288.04	-1.326			288.04	-1.292								288.04	-1.995			288.04	-1.288			288.04	-0.667			288.04	-2.346			288.04	-1.921				288.04	-1.052				288.04	-0.889			288.04	-0.805
				288.339	-1.326			288.339	-1.292								288.339	-1.995			288.339	-1.288			288.339	-0.666			288.339	-2.346			288.339	-1.921				288.339	-1.052				288.339	-0.889			288.339	-0.805
				288.638	-1.326			288.638	-1.292								288.638	-1.995			288.638	-1.288			288.638	-0.666			288.638	-2.346			288.638	-1.921				288.638	-1.052				288.638	-0.889			288.638	-0.805
				288.937	-1.326			288.937	-1.292								288.937	-1.995			288.937	-1.288			288.937	-0.666			288.937	-2.346			288.937	-1.921				288.937	-1.052				288.937	-0.889			288.937	-0.805
				289.236	-1.325			289.236	-1.292								289.236	-1.995			289.236	-1.288			289.236	-0.666			289.236	-2.345			289.236	-1.921				289.236	-1.052				289.236	-0.889			289.236	-0.805
				289.535	-1.325			289.535	-1.292								289.535	-1.995			289.535	-1.288			289.535	-0.666			289.535	-2.345			289.535	-1.921				289.535	-1.052				289.535	-0.888			289.535	-0.805
				289.834	-1.325			289.834	-1.292								289.834	-1.995			289.834	-1.288			289.834	-0.666			289.834	-2.345			289.834	-1.921				289.834	-1.052				289.834	-0.888			289.834	-0.805
				290.133	-1.325			290.133	-1.292								290.133	-1.995			290.133	-1.288			290.133	-0.666			290.133	-2.345			290.133	-1.921				290.133	-1.052				290.133	-0.888			290.133	-0.805
				290.432	-1.325			290.432	-1.292								290.432	-1.995			290.432	-1.288			290.432	-0.666			290.432	-2.345			290.432	-1.921				290.432	-1.052				290.432	-0.888			290.432	-0.804
				290.731	-1.325			290.731	-1.291								290.731	-1.995			290.731	-1.288			290.731	-0.666			290.731	-2.345			290.731	-1.921				290.731	-1.052				290.731	-0.888			290.731	-0.804
				291.03	-1.325			291.03	-1.291								291.03	-1.995			291.03	-1.288			291.03	-0.666			291.03	-2.345			291.03	-1.921				291.03	-1.052				291.03	-0.888			291.03	-0.804
				291.329	-1.325			291.329	-1.291								291.329	-1.995			291.329	-1.288			291.329	-0.666			291.329	-2.345			291.329	-1.921				291.329	-1.052				291.329	-0.888			291.329	-0.804
				291.628	-1.325			291.628	-1.291								291.628	-1.995			291.628	-1.288			291.628	-0.666			291.628	-2.345			291.628	-1.921				291.628	-1.052				291.628	-0.888			291.628	-0.804
				291.927	-1.325			291.927	-1.291								291.927	-1.995			291.927	-1.288			291.927	-0.666			291.927	-2.345			291.927	-1.921				291.927	-1.052				291.927	-0.888			291.927	-0.804
				292.226	-1.325			292.226	-1.291								292.226	-1.995			292.226	-1.288			292.226	-0.666			292.226	-2.345			292.226	-1.921				292.226	-1.052				292.226	-0.888			292.226	-0.804
				292.525	-1.325			292.525	-1.291								292.525	-1.995			292.525	-1.288			292.525	-0.666			292.525	-2.345			292.525	-1.921				292.525	-1.052				292.525	-0.888			292.525	-0.804
				292.824	-1.325			292.824	-1.291								292.824	-1.995			292.824	-1.288			292.824	-0.666			292.824	-2.345			292.824	-1.921				292.824	-1.052				292.824	-0.888			292.824	-0.804
				293.123	-1.325			293.123	-1.291								293.123	-1.995			293.123	-1.288			293.123	-0.666			293.123	-2.345			293.123	-1.921				293.123	-1.052				293.123	-0.888			293.123	-0.804
				293.422	-1.325			293.422	-1.291								293.422	-1.995			293.422	-1.288			293.422	-0.666			293.422	-2.345			293.422	-1.921				293.422	-1.051				293.422	-0.888			293.422	-0.804
				293.721	-1.325			293.721	-1.291								293.721	-1.995			293.721	-1.288			293.721	-0.666			293.721	-2.345			293.721	-1.921				293.721	-1.051				293.721	-0.888			293.721	-0.804
				294.02	-1.325			294.02	-1.291								294.02	-1.995			294.02	-1.288			294.02	-0.666			294.02	-2.345			294.02	-1.921				294.02	-1.051				294.02	-0.888			294.02	-0.804
				294.319	-1.325			294.319	-1.291								294.319	-1.995			294.319	-1.288			294.319	-0.666			294.319	-2.345			294.319	-1.921				294.319	-1.051				294.319	-0.888			294.319	-0.804
				294.618	-1.325			294.618	-1.291								294.618	-1.995			294.618	-1.288			294.618	-0.666			294.618	-2.345			294.618	-1.921				294.618	-1.051				294.618	-0.888			294.618	-0.804
				294.917	-1.325			294.917	-1.291								294.917	-1.995			294.917	-1.288			294.917	-0.666			294.917	-2.345			294.917	-1.921				294.917	-1.051				294.917	-0.888			294.917	-0.804
				295.216	-1.325			295.216	-1.291								295.216	-1.994			295.216	-1.288			295.216	-0.666			295.216	-2.345			295.216	-1.921				295.216	-1.051				295.216	-0.888			295.216	-0.804
				295.515	-1.325			295.515	-1.291								295.515	-1.994			295.515	-1.288			295.515	-0.666			295.515	-2.345			295.515	-1.921				295.515	-1.051				295.515	-0.888			295.515	-0.804
				295.814	-1.325			295.814	-1.291								295.814	-1.994			295.814	-1.287			295.814	-0.666			295.814	-2.345			295.814	-1.921				295.814	-1.051				295.814	-0.888			295.814	-0.804
				296.113	-1.325			296.113	-1.291								296.113	-1.994			296.113	-1.287			296.113	-0.665			296.113	-2.345			296.113	-1.921				296.113	-1.051				296.113	-0.888			296.113	-0.804
				296.412	-1.325			296.412	-1.291								296.412	-1.994			296.412	-1.287			296.412	-0.665			296.412	-2.345			296.412	-1.921				296.412	-1.051				296.412	-0.888			296.412	-0.803
				296.711	-1.325			296.711	-1.291								296.711	-1.994			296.711	-1.287			296.711	-0.665			296.711	-2.345			296.711	-1.92				296.711	-1.051				296.711	-0.888			296.711	-0.803
				297.01	-1.325			297.01	-1.291								297.01	-1.994			297.01	-1.287			297.01	-0.665			297.01	-2.344			297.01	-1.92				297.01	-1.051				297.01	-0.888			297.01	-0.803
				297.309	-1.325			297.309	-1.291								297.309	-1.994			297.309	-1.287			297.309	-0.665			297.309	-2.344			297.309	-1.92				297.309	-1.051				297.309	-0.888			297.309	-0.803
				297.608	-1.325			297.608	-1.291								297.608	-1.994			297.608	-1.287			297.608	-0.665			297.608	-2.344			297.608	-1.92				297.608	-1.051				297.608	-0.888			297.608	-0.803
				297.907	-1.325			297.907	-1.291								297.907	-1.994			297.907	-1.287			297.907	-0.665			297.907	-2.344			297.907	-1.92				297.907	-1.051				297.907	-0.888			297.907	-0.803
				298.206	-1.325			298.206	-1.291								298.206	-1.994			298.206	-1.287			298.206	-0.665			298.206	-2.344			298.206	-1.92				298.206	-1.051				298.206	-0.888			298.206	-0.803
				298.505	-1.325			298.505	-1.291								298.505	-1.994			298.505	-1.287			298.505	-0.665			298.505	-2.344			298.505	-1.92				298.505	-1.051				298.505	-0.888			298.505	-0.803
				298.804	-1.325			298.804	-1.291								298.804	-1.994			298.804	-1.287			298.804	-0.665			298.804	-2.344			298.804	-1.92				298.804	-1.051				298.804	-0.888			298.804	-0.803
				299.103	-1.325			299.103	-1.29								299.103	-1.994			299.103	-1.287			299.103	-0.665			299.103	-2.344			299.103	-1.92				299.103	-1.051				299.103	-0.888			299.103	-0.803
				299.402	-1.325			299.402	-1.29								299.402	-1.994			299.402	-1.287			299.402	-0.665			299.402	-2.344			299.402	-1.92				299.402	-1.051				299.402	-0.888			299.402	-0.803
				299.701	-1.324			299.701	-1.29								299.701	-1.994			299.701	-1.287			299.701	-0.665			299.701	-2.344			299.701	-1.92				299.701	-1.051				299.701	-0.888			299.701	-0.803
				300	-1.324			300	-1.29								300	-1.994			300	-1.287			300	-0.665			300	-2.344			300	-1.92				300	-1.051				300	-0.888			300	-0.803

## Sheet: Data for Fig.6
EXPERIMENTAL DATA _FIGURE 6					DATA corresponding to the DOTTED LINES IN FIGURE 6
Polysaccharide	│ ro/F│(mM) (+/- 5%)	1/lo (nm) (+/- 5%)			Space solution in the r0/F versus 1/lambdao representation				Space solution in the r0/F versus 1/lambdao representation
Vi					µ* (µm.cm/V.s) =	2.74	1.51		µ* (µm.cm/V.s) =	0.365	0.08
PnPS4	9.7	3.3			1/l0 (nm)	r0/F (mM)	r0/F (mM)		1/l0 (nm)	r0/F (mM)	r0/F (mM)
PnPS10A	14.8	2.3			1	270.918	149.301		1	36.0894	7.91001
PnPS15B	15.9	2.4			1.1	223.899	123.39		1.1	29.826	6.5372
PnPS20	13.2	2.4			1.2	188.137	103.682		1.2	25.0621	5.49306
PnPs19A	15.8	2.9			1.3	160.306	88.344		1.3	21.3547	4.68048
PnPS8	20.5	2.5			1.4	138.223	76.1742		1.4	18.413	4.03572
MenA					1.5	120.408	66.3562		1.5	16.0397	3.51556
MenC	52.8	1.7			1.6	105.827	58.3209		1.6	14.0974	3.08985
MenY	48.4	1.5			1.7	93.7432	51.6614		1.7	12.4877	2.73703
PnPS3	18.7	3.2			1.8	83.6166	46.0807		1.8	11.1387	2.44136
PnPS1	20.1	2.5			1.9	75.0465	41.3577		1.9	9.99707	2.19114
PnPS9V	25.7	1.4			2	67.7295	37.3254		2	9.02236	1.9775
PRP	20.3	3.4			2.1	61.4326	33.8552		2.1	8.18354	1.79365
G2cps	18.1	3.2			2.2	55.9748	30.8474		2.2	7.45649	1.6343
PnPS7F	10.9	3.1			2.3	51.2132	28.2233		2.3	6.8222	1.49528
PnPS22F	15.6	2.3			2.4	47.0343	25.9204		2.4	6.26552	1.37327
PnPS14	30.3	1.6			2.5	43.3469	23.8882		2.5	5.77431	1.2656
MenW135					2.6	40.0766	22.086		2.6	5.33867	1.17012
PnPS18C					2.7	37.1629	20.4803		2.7	4.95054	1.08505
PnPS12F					2.8	34.5558	19.0436		2.8	4.60324	1.00893
					2.9	32.2138	17.7528		2.9	4.29125	0.940548
					3	30.102	16.589		3	4.00994	0.87889
					3.1	28.1912	15.536		3.1	3.7554	0.823102
					3.2	26.4568	14.5802		3.2	3.52436	0.772462
					3.3	24.8777	13.71		3.3	3.314	0.726355
					3.4	23.4358	12.9153		3.4	3.12192	0.684257
					3.5	22.1157	12.1879		3.5	2.94608	0.645715
					3.6	20.9042	11.5202		3.6	2.78468	0.61034
					3.7	19.7895	10.9059		3.7	2.63619	0.577795
					3.8	18.7616	10.3394		3.8	2.49927	0.547785
					3.9	17.8118	9.81601		3.9	2.37274	0.520053
					4	16.9324	9.33134		4	2.25559	0.494376

## Sheet: Data for Sup. Fig. 2 
	Data for Graph supplementary Figure 2A . Level of antibiofilm activity against E. coli of bacterial polysaccharides.
	Vi	H2O			100			50			25			12.5			6.25			3.125
		106.589	101.435	99.1667	13.1947	12.6793	12.8855	12.5762	12.7824	12.6793	12.4732	12.5762	12.4732	12.7824	13.0917	12.9886	12.9886	13.4009	12.9886	31.8529	34.43	27.7296
	PRP	H2O			100			50			25			12.5			6.25			3.125
		103.909	104.939	94.631	25.4617	21.8538	24.0186	46.9032	54.4283	64.3244	81.9517	89.683	95.5588	97.3112	104.012	100.301	110.609	103.187	108.65	111.228	111.64	103.29
	PnPS3	H2O			100			50			25			12.5			6.25			3.125
		103.805	97.5174	97.6205	64.1182	59.5825	63.1904	74.942	80.6116	67.3138	95.0434	76.7975	84.2196	90.4046	90.7139	87.5183	97.1051	95.5588	91.4354	93.6002	94.631	94.0125
	MenA	H2O			100			50			25			12.5			6.25			3.125
		105.383	92.4021	101.09	12.1635	12.6746	12.7768	12.4702	12.5724	13.0835	16.2521	16.8654	17.4787	45.1789	29.7445	32.6065	77.9898	74.4123	73.9012	89.029	97.9216	101.192
	MenC	H2O			100			50			25			12.5			6.25			3.125
		108.756	95.4685	96.8995	12.1635	12.1635	12.4702	14.3101	14.4123	14.4123	28.109	28.8245	45.2811	50.2896	42.6235	49.983	95.3663	85.8603	70.3237	95.7751	97.0017	100.17
	Data for Graph supplementary Figure 2B. Level of antibiofilm activity against S. aureus of bacterial polysaccharides.
	Vi	H2O			100			50			25			12.5			6.25			3.125
		96.0493	109.903	115.136	21.2417	24.9359	22.0626	24.1149	26.783	25.8594	27.9118	31.1955	31.2981	47.2037	54.3869	53.0528	53.0528	57.2601	51.8214	73.2683	68.4454	68.548
	PRP	H2O			100			50			25			12.5			6.25			3.125
		93.7917	99.7435	115.033	35.3002	34.9923	37.3525	44.9461	41.3545	47.2037	47.922	44.433	51.9241	66.1878	69.2663	61.057	61.057	69.6768	63.0067	75.1154	80.1437	88.6608
	PnPS3	H2O			100			50			25			12.5			6.25			3.125
		91.1236	96.5623	90.7132	33.2478	35.5054	29.0405	53.1555	47.1011	39.1996	41.2519	41.5598	51.411	74.2945	65.4695	70.2925	67.6244	63.4171	71.0108	75.1154	80.6568	78.707
	MenA	H2O			100			50			25			12.5			6.25			3.125
		105.053	98.7337	90.9635	27.662	26.5224	27.2476	35.5359	35.1214	36.8827	55.0132	46.1034	48.5898	81.2248	66.0988	68.0672	78.9455	71.6933	70.1393	87.959	74.8014	69.7249
	MenC	H2O			100			50			25			12.5			6.25			3.125
		91.9995	97.4905	91.5851	23.1035	22.8963	23.6215	29.0089	27.4548	29.7341	39.8872	30.5629	45.0673	50.8691	50.1439	64.1303	54.9096	57.2925	65.1663	60.9186	61.1258	61.4366

## Sheet: Data for Sup Fig. 3
Application: Tecan i-control				Tecan i-control , 1.9.17.0
Device: infinite 200Pro				Serial number: 1210003585				Serial number of connected stacker:
Firmware: V_3.23_12/10_Infinite (Jul 11 2011/07.06.35)				MAI, V_3.23_12/10_Infinite (Jul 11 2011/07.06.35)
Date:	14/02/2017
Time:	18:24:54
System				PINSON-BIOFILM
User				PINSON-BIOFILM\Biofilm
Plate				TPP 92096 96 flat transparent 96 Flat Bottom [TPP 92096 96 flat transparent.pdfx]
Plate-ID (Stacker)
Wait (Plate)				On	Target Temperature: 37 °C
Wait (Plate Temperature)				Valid Range: 35 - 39 °C
List of actions in this measurement script:
Kinetic
Shaking (Orbital) Duration:				900	s
Shaking (Orbital) Amplitude:				1	mm
Absorbance
Label: test2
Kinetic Measurement
Kinetic duration				23:00:00
Interval Time				00:15:00
Mode				Absorbance
Wavelength				600	nm
Bandwidth				9	nm
Number of Flashes				25
Settle Time				0	ms
Part of Plate				A6-B8; C6-C11; D6-E8; F6-F11; B9-B11; E9-E11; A2-G4; G6-G8
Start Time:	14/02/2017 18:24:55
Cycle Nr.	1	2	3	4	5	6	7	8	9	10	11	12	13	14	15	16	17	18	19	20	21	22	23	24	25	26	27	28	29	30	31	32	33	34	35	36	37	38	39	40	41	42	43	44	45	46	47	48	49
Time [s]	0	949.1	1898.4	2847.8	3797.1	4746.3	5695.6	6644.8	7594.1	8543.3	9492.6	10441.8	11391.1	12340.3	13289.6	14238.8	15188.1	16137.4	17086.6	18035.9	18985.1	19934.4	20883.6	21832.9	22782.1	23731.4	24680.6	25629.9	26579.1	27528.4	28477.6	29426.9	30376.1	31325.4	32274.6	33223.9	34173.1	35122.4	36071.6	37021.3	37970.5	38919.7	39869	40818.2	41767.5	42716.7	43666	44615.2	45564.5
Temp. [°C]	37.4	37.1	37.1	37.2	37.3	37.1	37.1	37.1	37.1	37.1	37.1	37.1	37.1	37	37	37.1	37.5	37	37	37.1	37.1	37.1	37.1	37	37.1	37.1	37.2	37.1	37.4	37.1	36.9	37.1	37.4	37.7	37.5	37.5	37.5	37.4	37.1	37.3	37.4	37.3	37.4	37.5	37.3	37.3	37	37.1	37.3
A2	0.5558	0.5406	0.5674	0.5473	0.5618	0.5877	0.5856	0.5973	0.5557	0.583	0.5571	0.5843	0.5593	0.5777	0.5594	0.559	0.5922	0.5759	0.5907	0.5894	0.5647	0.551	0.518	0.5994	0.5807	0.5422	0.5818	0.5894	0.604	0.5629	0.5356	0.5906	0.569	0.5347	0.5643	0.5638	0.5978	0.6104	0.6182	0.6181	0.6173	0.6161	0.6196	0.6184	0.6155	0.63	0.6216	0.6273	0.6279
A3	0.2023	0.2003	0.2043	0.1869	0.2026	0.2034	0.1924	0.196	0.2045	0.177	0.1794	0.1826	0.1967	0.191	0.1879	0.1932	0.2063	0.1923	0.2142	0.1967	0.1939	0.2009	0.2086	0.1971	0.1984	0.2043	0.2075	0.2008	0.2141	0.2039	0.1981	0.2084	0.2109	0.1967	0.2129	0.2037	0.1992	0.2105	0.2056	0.2103	0.2021	0.1984	0.1946	0.2013	0.2101	0.221	0.1989	0.2072	0.1865
A4	0.1422	0.1443	0.1391	0.1437	0.1688	0.1511	0.1385	0.1339	0.1286	0.1361	0.1253	0.1288	0.1225	0.1359	0.1434	0.1491	0.1357	0.1291	0.1392	0.1519	0.1659	0.1435	0.1702	0.1427	0.1672	0.165	0.142	0.1499	0.1547	0.162	0.158	0.1601	0.1682	0.1514	0.1569	0.1717	0.1525	0.1593	0.1567	0.1555	0.1618	0.159	0.1409	0.1582	0.1703	0.1501	0.1568	0.1404	0.1458
A6	0.0916	0.1082	0.1012	0.106	0.1049	0.0952	0.113	0.0947	0.1016	0.0935	0.0989	0.0999	0.0944	0.1006	0.1	0.1107	0.1207	0.095	0.1148	0.1126	0.0993	0.1059	0.1041	0.1017	0.1021	0.1004	0.1001	0.1045	0.1014	0.1013	0.0976	0.0949	0.0975	0.0945	0.1051	0.0989	0.1014	0.1013	0.0997	0.1079	0.1185	0.096	0.0963	0.1047	0.0972	0.1135	0.0966	0.1137	0.1226
A7	0.118	0.1308	0.1325	0.1379	0.1352	0.1346	0.1301	0.1432	0.1342	0.1331	0.1323	0.125	0.1314	0.1317	0.1374	0.1343	0.1382	0.1394	0.1451	0.1376	0.1367	0.147	0.1452	0.15	0.1437	0.145	0.1457	0.1419	0.1523	0.1456	0.1365	0.1464	0.1411	0.1527	0.1368	0.1442	0.1421	0.1454	0.1509	0.1346	0.1341	0.1549	0.1492	0.1323	0.1489	0.1371	0.1463	0.1483	0.153
A8	0.5115	0.4937	0.4954	0.49	0.4919	0.499	0.496	0.4861	0.4775	0.4884	0.4968	0.4849	0.4612	0.489	0.494	0.498	0.499	0.4922	0.4878	0.5	0.4906	0.4876	0.4845	0.4711	0.4742	0.4891	0.4705	0.486	0.4733	0.4698	0.4766	0.4792	0.4815	0.4593	0.4836	0.4782	0.4781	0.4764	0.469	0.4729	0.4792	0.464	0.4866	0.4772	0.4614	0.4806	0.4816	0.4822	0.4643
B2	0.1159	0.1159	0.1165	0.1178	0.1195	0.1222	0.1263	0.1326	0.143	0.159	0.1803	0.1995	0.2201	0.2357	0.2584	0.289	0.3221	0.3555	0.3846	0.4127	0.4397	0.4609	0.4762	0.4939	0.5058	0.521	0.5379	0.5425	0.5555	0.5641	0.579	0.5991	0.5957	0.6053	0.614	0.6237	0.628	0.6203	0.6344	0.631	0.6359	0.6214	0.6177	0.6061	0.6127	0.6139	0.6118	0.5966	0.6079
B3	0.1144	0.1147	0.1153	0.1165	0.1184	0.1212	0.1254	0.1323	0.1437	0.1607	0.1831	0.2033	0.2247	0.2396	0.2651	0.2964	0.3295	0.3649	0.3952	0.4251	0.451	0.4724	0.4876	0.5003	0.5144	0.5324	0.5442	0.5554	0.5673	0.5702	0.5867	0.5961	0.603	0.6095	0.6237	0.6272	0.6258	0.6275	0.6278	0.6249	0.625	0.6252	0.6296	0.6271	0.6247	0.6224	0.6217	0.6188	0.6178
B4	0.1152	0.1155	0.1163	0.1176	0.1193	0.1219	0.1262	0.1331	0.1442	0.1609	0.1831	0.2045	0.2258	0.2416	0.2678	0.2974	0.3317	0.3655	0.3964	0.4247	0.4507	0.473	0.4875	0.4972	0.5141	0.5291	0.547	0.5604	0.5724	0.5962	0.596	0.6247	0.6341	0.648	0.6508	0.6663	0.6709	0.673	0.6656	0.6662	0.6779	0.6737	0.6776	0.6871	0.6721	0.6818	0.695	0.6844	0.6727
B6	0.0979	0.0981	0.0992	0.1013	0.104	0.1074	0.112	0.1202	0.1335	0.1473	0.167	0.1905	0.2266	0.2753	0.3287	0.3953	0.4685	0.5359	0.6	0.645	0.6736	0.705	0.738	0.7744	0.8149	0.8555	0.8963	0.9378	0.9775	1.0159	1.058	1.1047	1.1396	1.1696	1.1996	1.2222	1.2379	1.2509	1.2639	1.2729	1.2791	1.2874	1.2919	1.2954	1.2989	1.301	1.3025	1.3034	1.3045
B7	0.0981	0.0988	0.0999	0.1009	0.1036	0.1068	0.1103	0.1168	0.1295	0.1428	0.1571	0.1883	0.2178	0.2596	0.3193	0.3747	0.4381	0.5035	0.5645	0.6139	0.6388	0.6693	0.7021	0.7384	0.7744	0.8139	0.8547	0.8932	0.9306	0.9726	1.0102	1.058	1.0946	1.1254	1.1563	1.1783	1.1936	1.207	1.2181	1.227	1.2333	1.24	1.2448	1.248	1.2525	1.254	1.255	1.255	1.2586
B8	0.0967	0.0969	0.098	0.0996	0.1022	0.1056	0.1096	0.116	0.1256	0.1404	0.1611	0.1756	0.2092	0.2527	0.3003	0.3699	0.4265	0.4918	0.5509	0.5976	0.6283	0.6559	0.6888	0.725	0.7617	0.799	0.8396	0.881	0.9174	0.958	1.0055	1.0562	1.0894	1.1181	1.1495	1.1691	1.1869	1.1997	1.2088	1.2182	1.2279	1.2319	1.2371	1.241	1.247	1.2488	1.2511	1.2495	1.2516
B9	0.1142	0.1142	0.1148	0.1158	0.1173	0.1194	0.1227	0.1282	0.1368	0.1505	0.1691	0.1888	0.2078	0.2285	0.2441	0.2729	0.3025	0.3338	0.3645	0.3919	0.4164	0.4381	0.4545	0.4649	0.4753	0.4844	0.4969	0.5042	0.5179	0.5294	0.5406	0.5532	0.5618	0.5818	0.5972	0.6211	0.6416	0.6488	0.6384	0.6436	0.6329	0.656	0.6575	0.6414	0.6379	0.6443	0.6412	0.6588	0.6293
B10	0.1146	0.1146	0.115	0.1158	0.1172	0.1193	0.1226	0.1275	0.1356	0.1479	0.1653	0.1852	0.2016	0.2217	0.2365	0.2661	0.2938	0.3244	0.3546	0.3814	0.403	0.4252	0.4404	0.4524	0.4615	0.4713	0.4813	0.4875	0.4979	0.5097	0.5111	0.521	0.5339	0.5529	0.558	0.5614	0.5738	0.5759	0.568	0.5829	0.5708	0.5645	0.5527	0.5674	0.5629	0.574	0.5691	0.5856	0.5736
B11	0.1146	0.1145	0.1149	0.1158	0.1172	0.119	0.1219	0.1263	0.1336	0.1447	0.16	0.1787	0.1951	0.2136	0.2288	0.256	0.2821	0.3108	0.3385	0.3626	0.3833	0.4016	0.4156	0.4251	0.4309	0.4356	0.4379	0.4431	0.4506	0.4542	0.4555	0.4658	0.466	0.4698	0.4734	0.4663	0.4731	0.4796	0.4786	0.4674	0.4411	0.4365	0.4331	0.4194	0.4102	0.4	0.3975	0.3823	0.3748
C2	0.1153	0.1155	0.1161	0.1171	0.1187	0.1211	0.1251	0.1315	0.1415	0.1568	0.1767	0.195	0.2148	0.2286	0.2509	0.2817	0.3146	0.3466	0.3754	0.4037	0.4269	0.4448	0.457	0.4685	0.4803	0.4936	0.5058	0.5209	0.5301	0.5461	0.5646	0.5796	0.5908	0.5877	0.6026	0.6048	0.6137	0.6205	0.6102	0.6123	0.6119	0.616	0.6156	0.6132	0.6132	0.6178	0.6118	0.6159	0.6171
C3	0.1132	0.1135	0.114	0.1151	0.1168	0.1195	0.1234	0.1302	0.1414	0.1579	0.179	0.198	0.2186	0.2312	0.2565	0.2867	0.3214	0.3543	0.3862	0.4119	0.4356	0.4535	0.4654	0.4771	0.4922	0.5074	0.5302	0.5411	0.5532	0.5654	0.5833	0.5929	0.5973	0.6027	0.6111	0.6159	0.6278	0.626	0.6157	0.6199	0.6171	0.612	0.6119	0.6096	0.6087	0.6082	0.6072	0.6043	0.6025
C4	0.1131	0.1133	0.114	0.1151	0.1169	0.1194	0.1236	0.1303	0.1414	0.1583	0.1791	0.1989	0.2193	0.2329	0.2589	0.2889	0.3239	0.3561	0.3872	0.4144	0.437	0.4541	0.466	0.4774	0.4935	0.5035	0.5192	0.5334	0.5501	0.5566	0.5778	0.5896	0.5952	0.6082	0.6142	0.6246	0.6286	0.6514	0.7042	0.6843	0.631	0.6607	0.6565	0.6877	0.6956	0.6952	0.6287	0.6587	0.6803
C6	0.0968	0.0973	0.0981	0.0999	0.1023	0.105	0.1095	0.1165	0.1274	0.1433	0.1591	0.182	0.2161	0.2608	0.3164	0.3766	0.4433	0.5082	0.5674	0.619	0.6477	0.6774	0.7139	0.7509	0.7891	0.8326	0.8718	0.9151	0.9581	0.9977	1.0426	1.087	1.1198	1.1509	1.1778	1.1971	1.2104	1.2218	1.2308	1.2385	1.2452	1.2527	1.2553	1.26	1.2603	1.2626	1.2652	1.2653	1.2635
C7	0.1	0.1001	0.1012	0.1026	0.1054	0.1082	0.113	0.1201	0.1326	0.1467	0.163	0.1886	0.2287	0.2728	0.3204	0.3846	0.4502	0.5138	0.5816	0.6247	0.6578	0.6859	0.7202	0.7559	0.7956	0.837	0.8802	0.9237	0.9637	1.0044	1.0423	1.0843	1.1224	1.1541	1.1856	1.2081	1.2218	1.233	1.2433	1.2509	1.2586	1.2638	1.268	1.2716	1.2738	1.275	1.2751	1.2765	1.2761
C8	0.0978	0.0983	0.099	0.1009	0.1028	0.1056	0.1105	0.1171	0.1278	0.1451	0.1593	0.1847	0.2171	0.2595	0.3089	0.3692	0.4349	0.4956	0.5595	0.6058	0.633	0.6631	0.7002	0.7327	0.7738	0.8102	0.8497	0.895	0.9338	0.9721	1.0177	1.0641	1.0969	1.1269	1.156	1.1756	1.1887	1.2014	1.2102	1.218	1.2266	1.2306	1.235	1.2396	1.2403	1.2424	1.2443	1.2447	1.2453
C9	0.1133	0.1134	0.1139	0.1149	0.1166	0.1185	0.1216	0.1268	0.1352	0.1481	0.1663	0.187	0.2062	0.2259	0.2437	0.2717	0.2996	0.3292	0.3598	0.3864	0.4075	0.4289	0.4452	0.4572	0.4684	0.4749	0.4852	0.4923	0.5123	0.5207	0.5395	0.5433	0.577	0.5969	0.6184	0.6372	0.6036	0.6162	0.6367	0.6352	0.637	0.6239	0.6375	0.6468	0.6465	0.6495	0.6173	0.6193	0.613
C10	0.1123	0.1125	0.1129	0.114	0.1155	0.1173	0.1205	0.1253	0.1333	0.1458	0.1634	0.1835	0.201	0.2207	0.2362	0.2649	0.2928	0.3222	0.3537	0.3816	0.4043	0.4246	0.4421	0.4542	0.4594	0.4849	0.4761	0.4913	0.5147	0.5312	0.5437	0.5577	0.5773	0.5616	0.58	0.5863	0.5777	0.5842	0.6137	0.6182	0.5925	0.6081	0.6385	0.6187	0.6435	0.6381	0.6052	0.6824	0.6622
C11	0.1153	0.1154	0.1159	0.1168	0.1184	0.1203	0.1235	0.1282	0.136	0.1483	0.1655	0.1855	0.2028	0.2234	0.2382	0.2697	0.2966	0.3289	0.3608	0.3879	0.4118	0.4346	0.452	0.4667	0.4766	0.486	0.4966	0.509	0.5219	0.5356	0.544	0.5479	0.5665	0.5686	0.5957	0.5832	0.6197	0.5914	0.5993	0.6225	0.6253	0.6057	0.6331	0.5803	0.6048	0.5776	0.6144	0.5851	0.6152
D2	0.1145	0.1147	0.1154	0.1166	0.1184	0.1208	0.1247	0.1312	0.1421	0.1585	0.1791	0.1973	0.2168	0.2296	0.2533	0.287	0.3211	0.3557	0.3853	0.413	0.4381	0.4542	0.4677	0.4827	0.493	0.5079	0.5276	0.537	0.5494	0.5667	0.577	0.5887	0.6077	0.6037	0.6044	0.6116	0.6139	0.6326	0.6206	0.6155	0.6213	0.6289	0.6336	0.6242	0.6211	0.6416	0.6231	0.6124	0.6215
D3	0.1147	0.1152	0.1156	0.117	0.1188	0.1211	0.1255	0.1325	0.1437	0.1607	0.1829	0.2021	0.2229	0.2348	0.2601	0.2939	0.3305	0.3665	0.3966	0.4252	0.4502	0.4668	0.4782	0.4913	0.5071	0.522	0.5376	0.5503	0.5598	0.5767	0.5892	0.5962	0.6043	0.6088	0.6167	0.621	0.6208	0.6201	0.6187	0.6154	0.6166	0.616	0.6166	0.6157	0.6147	0.6169	0.6159	0.6113	0.6107
D4	0.1155	0.1158	0.1165	0.1179	0.1197	0.1225	0.1267	0.1337	0.1455	0.1632	0.1855	0.2059	0.2264	0.2383	0.2653	0.2985	0.3356	0.372	0.4034	0.4324	0.4573	0.4732	0.4856	0.4983	0.5139	0.5266	0.5405	0.5539	0.563	0.5799	0.5993	0.6198	0.6135	0.6793	0.7058	0.6533	0.7106	0.6511	0.6848	0.6464	0.6362	0.6472	0.6928	0.7092	0.6817	0.6456	0.6588	0.6487	0.6565
D6	0.0951	0.0957	0.0963	0.0979	0.1	0.1026	0.1102	0.1135	0.1229	0.1371	0.1538	0.1757	0.2155	0.2596	0.3088	0.3751	0.4364	0.4968	0.5603	0.6093	0.6332	0.6647	0.6981	0.7322	0.7704	0.8117	0.8513	0.8945	0.9328	0.9766	1.0212	1.0707	1.1045	1.1323	1.1602	1.1768	1.1927	1.2052	1.2153	1.2224	1.2281	1.2335	1.2384	1.2428	1.2443	1.2461	1.2472	1.2487	1.2479
D7	0.0988	0.0992	0.1002	0.1013	0.1036	0.1065	0.1106	0.1173	0.1296	0.1423	0.1585	0.1813	0.2176	0.2564	0.3158	0.3766	0.4397	0.5023	0.5691	0.6146	0.6396	0.6692	0.7019	0.74	0.7751	0.8139	0.8549	0.8964	0.9334	0.9744	1.0156	1.0564	1.0976	1.1311	1.1614	1.183	1.1979	1.2109	1.2214	1.2311	1.2367	1.243	1.2466	1.2497	1.2514	1.254	1.254	1.2556	1.2559
D8	0.0973	0.0978	0.0986	0.0998	0.1026	0.1058	0.109	0.1153	0.1244	0.142	0.1576	0.1744	0.2085	0.2428	0.2984	0.3591	0.4227	0.485	0.5448	0.5875	0.6217	0.6469	0.6786	0.7128	0.7481	0.7875	0.8291	0.8718	0.907	0.9483	0.9893	1.0405	1.0774	1.1086	1.1404	1.1623	1.1778	1.1903	1.2027	1.2099	1.2168	1.2237	1.2281	1.2313	1.2334	1.2353	1.2371	1.2366	1.239
E2	0.1168	0.117	0.1177	0.1183	0.1199	0.122	0.1255	0.131	0.1401	0.1541	0.1721	0.1916	0.2103	0.2302	0.2486	0.2804	0.3117	0.3442	0.3742	0.4007	0.4255	0.4449	0.4582	0.4708	0.4778	0.4912	0.5078	0.5166	0.539	0.548	0.5742	0.5921	0.5909	0.6096	0.6018	0.6289	0.6362	0.6369	0.6338	0.6038	0.6019	0.6007	0.5954	0.5979	0.5956	0.5915	0.5888	0.5853	0.584
E3	0.1132	0.1133	0.114	0.1149	0.1165	0.1188	0.1226	0.1284	0.1382	0.1533	0.1736	0.1933	0.2121	0.2281	0.2499	0.2801	0.3127	0.3455	0.3756	0.4031	0.4279	0.447	0.4597	0.4657	0.4835	0.4945	0.5137	0.5265	0.5403	0.5566	0.5746	0.59	0.5944	0.6026	0.6124	0.6713	0.6504	0.6628	0.679	0.6606	0.6584	0.6747	0.6767	0.685	0.6707	0.6568	0.6837	0.6474	0.6283
E4	0.1126	0.1129	0.1134	0.1149	0.1162	0.1184	0.1222	0.128	0.138	0.1527	0.1734	0.1931	0.2122	0.2276	0.2501	0.2802	0.3109	0.344	0.3738	0.4015	0.4262	0.4446	0.4576	0.4708	0.479	0.4931	0.5119	0.525	0.5426	0.5556	0.5755	0.595	0.6053	0.6165	0.6291	0.6328	0.6408	0.6541	0.6549	0.6564	0.6505	0.6578	0.6573	0.6612	0.6498	0.6578	0.6518	0.6642	0.6489
E6	0.0961	0.0965	0.0971	0.0983	0.1013	0.1041	0.109	0.1168	0.1296	0.1464	0.1671	0.1933	0.2363	0.2785	0.3335	0.3995	0.4657	0.5311	0.5927	0.6437	0.6731	0.7002	0.7306	0.766	0.8085	0.8482	0.8966	0.9314	0.9693	1.0074	1.0653	1.0893	1.1171	1.1473	1.1733	1.1929	1.2055	1.2154	1.2261	1.2356	1.2401	1.2455	1.2502	1.2546	1.2541	1.2595	1.2561	1.2562	1.2566
E7	0.0961	0.0963	0.0975	0.0987	0.1011	0.1045	0.1095	0.1179	0.1301	0.1466	0.1641	0.1991	0.2374	0.292	0.3322	0.3964	0.4636	0.522	0.5882	0.6416	0.6654	0.7076	0.7241	0.7721	0.8051	0.8318	0.8827	0.9142	0.9604	0.9899	1.0311	1.0698	1.1067	1.1325	1.1683	1.1882	1.202	1.2149	1.228	1.2385	1.2404	1.2464	1.2503	1.2536	1.2586	1.2575	1.2585	1.2584	1.2597
E8	0.0956	0.0961	0.0969	0.0987	0.101	0.1044	0.1101	0.1177	0.1293	0.1464	0.1646	0.1913	0.2328	0.2799	0.3459	0.4157	0.4649	0.5262	0.5955	0.6499	0.6752	0.6971	0.746	0.7706	0.7988	0.8376	0.903	0.9278	0.9641	1.0089	1.0496	1.0701	1.1084	1.1393	1.1689	1.1958	1.2129	1.2229	1.2366	1.2476	1.2538	1.2626	1.2637	1.2675	1.2702	1.2714	1.2717	1.272	1.2704
E9	0.0957	0.0959	0.0964	0.0979	0.0994	0.1022	0.1057	0.1117	0.1209	0.1366	0.154	0.1756	0.2056	0.2454	0.2929	0.3506	0.4111	0.4717	0.5349	0.5877	0.6261	0.6452	0.6742	0.7063	0.7364	0.7708	0.8061	0.8441	0.8866	0.9223	0.9592	0.9982	1.0614	1.0908	1.1198	1.147	1.1696	1.1849	1.2014	1.21	1.2196	1.2286	1.2342	1.2399	1.2428	1.2458	1.2485	1.2498	1.2497
E10	0.096	0.0961	0.0972	0.0977	0.1003	0.1021	0.1074	0.1157	0.121	0.1368	0.1634	0.1689	0.2032	0.2389	0.2857	0.3414	0.3995	0.4607	0.5197	0.5743	0.6129	0.6333	0.6582	0.6915	0.7244	0.7558	0.7876	0.8268	0.8653	0.9012	0.9371	0.9759	1.0219	1.0816	1.1085	1.1337	1.1629	1.1793	1.1905	1.2031	1.2127	1.2231	1.2291	1.2331	1.2395	1.2395	1.2425	1.2457	1.2438
E11	0.0969	0.0985	0.0976	0.0985	0.1005	0.1034	0.1064	0.1112	0.1193	0.1325	0.1494	0.1854	0.2308	0.2663	0.3163	0.3423	0.4269	0.4954	0.4998	0.5452	0.5892	0.6217	0.6639	0.7007	0.6986	0.7344	0.7818	0.7898	0.8367	0.9154	0.9021	0.9314	1.0029	1.0292	1.0565	1.0872	1.1094	1.1295	1.1409	1.1485	1.161	1.172	1.182	1.1806	1.185	1.1887	1.1916	1.1916	1.1944
F2	0.1151	0.1151	0.1158	0.1166	0.1181	0.1205	0.1238	0.1297	0.1387	0.1521	0.1707	0.19	0.208	0.2267	0.2457	0.2759	0.3068	0.338	0.365	0.3914	0.4144	0.4345	0.4499	0.4636	0.4737	0.4891	0.5028	0.5173	0.5349	0.5527	0.5691	0.5756	0.5826	0.5994	0.6007	0.6026	0.6201	0.6098	0.6182	0.6238	0.63	0.6245	0.6225	0.6242	0.6275	0.6124	0.6143	0.6182	0.6106
F3	0.1144	0.1144	0.115	0.116	0.1176	0.1201	0.1239	0.13	0.1392	0.1536	0.1733	0.1933	0.2128	0.2307	0.2506	0.2802	0.311	0.3443	0.3729	0.4003	0.4247	0.4453	0.4608	0.4738	0.4885	0.4999	0.5167	0.5296	0.5595	0.5663	0.5952	0.5971	0.6059	0.6138	0.6301	0.6296	0.638	0.6321	0.6377	0.6394	0.6423	0.6412	0.6458	0.6441	0.6356	0.6405	0.6405	0.6367	0.6301
F4	0.1146	0.1149	0.1156	0.1166	0.1182	0.1207	0.1243	0.1307	0.1403	0.1551	0.1748	0.1961	0.215	0.234	0.2544	0.2847	0.3149	0.3482	0.3776	0.405	0.4294	0.45	0.4675	0.4801	0.4904	0.5086	0.5286	0.5484	0.5576	0.5716	0.6015	0.6233	0.6412	0.627	0.6454	0.6554	0.6677	0.6667	0.6652	0.662	0.6616	0.6708	0.6693	0.6656	0.6661	0.6682	0.6561	0.6708	0.6513
F6	0.0967	0.0968	0.0977	0.0991	0.1011	0.1036	0.1082	0.1138	0.1245	0.1439	0.1562	0.1922	0.219	0.2615	0.3175	0.3817	0.4445	0.5064	0.5657	0.6143	0.6459	0.668	0.7014	0.7352	0.7691	0.8082	0.8451	0.8848	0.9216	0.9606	1.0021	1.0512	1.0884	1.1164	1.1434	1.1644	1.1801	1.1926	1.2019	1.211	1.2187	1.2234	1.2283	1.2317	1.2384	1.2389	1.2394	1.2414	1.2418
F7	0.0968	0.0976	0.0977	0.1	0.1017	0.1079	0.1089	0.1203	0.1361	0.1433	0.1674	0.1905	0.2263	0.2722	0.331	0.3937	0.4589	0.5207	0.582	0.6284	0.6586	0.6815	0.7131	0.7472	0.7788	0.8168	0.8577	0.892	0.9302	0.9678	1.006	1.0434	1.0787	1.122	1.1499	1.1724	1.1873	1.2011	1.2139	1.2205	1.2274	1.2333	1.2374	1.2417	1.2467	1.2474	1.2477	1.2471	1.2469
F8	0.0982	0.0983	0.0992	0.1008	0.1027	0.1048	0.1128	0.1164	0.1258	0.1402	0.1652	0.1884	0.2134	0.265	0.3156	0.3856	0.442	0.5358	0.5647	0.6203	0.6534	0.6731	0.7085	0.7423	0.7601	0.8134	0.8518	0.8853	0.918	0.95	1.0214	1.0534	1.0688	1.105	1.1444	1.1651	1.179	1.1928	1.2146	1.2205	1.232	1.2289	1.2383	1.2472	1.2427	1.2454	1.2473	1.2455	1.2458
F9	0.0961	0.0962	0.097	0.0979	0.1004	0.1034	0.1064	0.1125	0.1296	0.1327	0.153	0.1695	0.2001	0.2467	0.2869	0.3374	0.4031	0.4572	0.5184	0.5731	0.6083	0.6362	0.654	0.688	0.7169	0.7433	0.7783	0.8148	0.8551	0.8882	0.9245	0.9603	0.9983	1.0557	1.0897	1.1154	1.1427	1.1612	1.178	1.1905	1.204	1.2075	1.2144	1.2207	1.2259	1.2264	1.2306	1.2316	1.2319
F10	0.0954	0.0957	0.0961	0.0974	0.0994	0.1021	0.1054	0.1138	0.1225	0.1324	0.1482	0.1708	0.2011	0.237	0.2834	0.331	0.3905	0.4477	0.5062	0.5653	0.5946	0.6227	0.648	0.6699	0.7001	0.7269	0.7581	0.794	0.8318	0.8672	0.9039	0.9357	0.9716	1.0283	1.0635	1.0903	1.122	1.1357	1.1492	1.1659	1.1715	1.1855	1.1909	1.1966	1.2006	1.2051	1.2053	1.2089	1.2109
F11	0.0945	0.0948	0.0954	0.0961	0.0981	0.0999	0.1033	0.1077	0.1281	0.1386	0.161	0.1589	0.1851	0.2244	0.2689	0.3132	0.37	0.4268	0.4839	0.5406	0.5703	0.5948	0.614	0.6408	0.6692	0.6886	0.7256	0.7726	0.7858	0.8249	0.8832	0.8952	0.9209	0.9591	1.018	1.0429	1.0686	1.0937	1.1126	1.1254	1.1346	1.1476	1.1565	1.1615	1.1659	1.166	1.1724	1.1717	1.175
G2	0.1136	0.1138	0.1142	0.1148	0.1159	0.1179	0.1205	0.1256	0.1326	0.1443	0.1603	0.1781	0.1932	0.2103	0.227	0.2535	0.278	0.3083	0.3338	0.3574	0.3766	0.3928	0.4042	0.4149	0.4198	0.4326	0.4523	0.4751	0.5006	0.4925	0.5422	0.5285	0.5343	0.515	0.5058	0.5397	0.5615	0.5655	0.622	0.5664	0.5709	0.547	0.6132	0.6003	0.5967	0.5968	0.6184	0.5715	0.545
G3	0.1134	0.1135	0.1138	0.1145	0.1154	0.1173	0.1201	0.1248	0.1324	0.1441	0.1607	0.1778	0.1924	0.2114	0.2274	0.256	0.2855	0.3138	0.3387	0.3607	0.3809	0.3973	0.4095	0.4238	0.4295	0.4395	0.4564	0.4676	0.4898	0.5025	0.5081	0.5562	0.5591	0.5249	0.5175	0.5807	0.6406	0.5366	0.5371	0.5708	0.6024	0.6415	0.6401	0.6587	0.6446	0.592	0.6383	0.6528	0.6774
G4	0.1127	0.1129	0.1133	0.1141	0.1152	0.1172	0.12	0.1248	0.133	0.1452	0.1613	0.1809	0.1954	0.2149	0.2319	0.2593	0.2865	0.3184	0.3395	0.3619	0.3819	0.3992	0.4106	0.4196	0.4322	0.4439	0.4568	0.4714	0.486	0.5057	0.5114	0.5182	0.5359	0.5489	0.5886	0.5554	0.5812	0.6194	0.5922	0.6363	0.6111	0.6442	0.6181	0.6051	0.6339	0.6152	0.6286	0.5974	0.6093
G6	0.0964	0.0967	0.0976	0.0987	0.1004	0.103	0.107	0.1125	0.1221	0.1365	0.1535	0.1747	0.206	0.2458	0.295	0.3534	0.4192	0.4767	0.5395	0.5868	0.6263	0.6488	0.6799	0.714	0.7491	0.7855	0.8256	0.8663	0.906	0.9438	0.9866	1.0274	1.0675	1.0962	1.1245	1.1542	1.1691	1.1828	1.192	1.2035	1.2099	1.2157	1.2225	1.225	1.228	1.2343	1.2344	1.2345	1.2343
G7	0.0961	0.0965	0.097	0.0982	0.0997	0.1019	0.1054	0.1109	0.1196	0.1335	0.1473	0.1676	0.1994	0.2423	0.2906	0.3443	0.4033	0.4621	0.5225	0.5679	0.608	0.6267	0.6591	0.6884	0.7222	0.7573	0.7959	0.8364	0.8769	0.9107	0.9552	0.9883	1.0264	1.0705	1.0968	1.1257	1.1496	1.1629	1.1752	1.1836	1.1926	1.1962	1.2063	1.2116	1.2135	1.2148	1.2168	1.214	1.2175
G8	0.0952	0.0955	0.0962	0.0974	0.099	0.1016	0.1052	0.1111	0.1207	0.1349	0.1489	0.1689	0.2021	0.2402	0.2903	0.3485	0.4096	0.472	0.5335	0.5802	0.6181	0.6388	0.668	0.6991	0.7285	0.7636	0.801	0.8374	0.878	0.9128	0.9474	0.9852	1.0217	1.0583	1.0948	1.1279	1.15	1.1657	1.1781	1.1912	1.2011	1.2136	1.2171	1.2203	1.2239	1.2295	1.2281	1.228	1.2282
End Time:	15/02/2017 17:37:09
[truncated: 128 more columns]

## Sheet: Data for Sup. Fig4
	Data for Graph supplementary Figure 4A .Spectrum of activity of Vi polysaccharide over a panel of biofilm-forming pathogenic bacteria..
		H20			Vi
	E. coli	123.567	62.5144	113.918	18.2729	10.2447	9.24729
	E. cloacae	93.7005	110.852	95.448	25.6546	27.24	25.9428
	K. pneumoniae	81.2653	118.735		22.0114	23.1581
	S. aureus	97.0191	100.107	102.874	26.2524	32.0562	33.7688
	S. epidermidis	93.779	125.447	80.7741	28.5855	30.7178	34.0113
	Data for Graph supplementary Figure 4B .Spectrum of activity of MenA polysaccharide over a panel of biofilm-forming pathogenic bacteria..
		H20			MenA
	E. coli	123.567	62.5144	113.918	29.2519	18.931	26.0171
	E. cloacae	93.7005	110.852	95.448	35.4552	40.878	35.3291
	K. pneumoniae	81.2653	118.735		16.765	21.3095
	S. aureus	97.0191	100.107	102.874	55.0011	57.5249	61.4711
	S. epidermidis	93.779	125.447	80.7741	31.4145	30.1478	29.0711
	Data for Graph supplementary Figure 4C.Spectrum of activity of MenC polysaccharide over a panel of biofilm-forming pathogenic bacteria..
		H20			MenC
	E. coli	123.567	62.5144	113.918	20.5795	24.4378	45.0519
	E. cloacae	93.7005	110.852	95.448	41.4004	43.8686	41.5085
	K. pneumoniae	81.2653	118.735		25.618	23.1884
	S. aureus	97.0191	100.107	102.874	42.0767	49.742	44.7102
	S. epidermidis	93.779	125.447	80.7741	26.411	26.5588	28.7966
	Data for Graph supplementary Figure 4D.Spectrum of activity of PRP polysaccharide over a panel of biofilm-forming pathogenic bacteria.
		H20			PRP
	E. coli	123.567	62.5144	113.918	68.0836	59.3904	88.9125
	E. cloacae	93.7005	110.852	95.448	48.4086	44.0127	38.2116
	K. pneumoniae	81.2653	118.735		24.9281	27.8449
	S. aureus	97.0191	100.107	102.874	18.5989	21.2402	21.2519
	S. epidermidis	93.779	125.447	80.7741	25.7143	24.722	25.292
	Data for Graph supplementary Figure 4E .Spectrum of activity of PnPS polysaccharide over a panel of biofilm-forming pathogenic bacteria.
		H20			PnPS3
	E. coli	123.567	62.5144	113.918	91.9049	94.7449	105.585
	E. cloacae	93.7005	110.852	95.448	35.5453	39.6169	36.392
	K. pneumoniae	81.2653	118.735		21.4729	20.3292
	S. aureus	97.0191	100.107	102.874	20.8169	17.4859	23.6816
	S. epidermidis	93.779	125.447	80.7741	24.8276	25.2709	25.7354

## Sheet: Data for Sup. Fig 5
TABLE 1: Origin and relevant physicochemical properties of the polysaccharides used in this work. Indicated numbers correspond to mean values.
	Bacterial origin	Name	Mw 1 (kDa)	Intrinsic viscosity 1	Charge index i *
				[h] (dl/g)
	Escherichia coli CFT073	G2cps	780	5	0.5
	Salmonella Typhi	Vi	280	10	1
	Haemophilus influenzae serotype b	PRP	550	10	0.5
	Neisseria meningitidis serogroup A	MenA	200	10	1
	Neisseria meningitidis serogroup C	MenC	200	10	1
	Neisseria meningitidis serogroup Y	MenY	600	10	0.5
	Neisseria meningitidis serogroup W135	MenW135	500	12	0.5
	Streptococcus pneumoniae serotype 12F	PnPS12F	1000	10	0.16
	Streptococcus pneumoniae serotype 18C	PnPS18C	300	3	0.2
	Streptococcus pneumoniae serotype 1	PnPS1	500	4	0.33
	Streptococcus pneumoniae serotype 3	PnPS3	700	7	0.5
	Streptococcus pneumoniae serotype 9V	PnPS9V	500	2	0.2
	Streptococcus pneumoniae serotype 8	PnPS8	300	6	0.25
	Streptococcus pneumoniae serotype 19A	PnPS19A	250	1	0.33
	Streptococcus pneumoniae serotype 7F	PnPS7F	1000	1	0
	Streptococcus pneumoniae serotype 22F	PnPS22F	800	2	0.2
	Streptococcus pneumoniae serotype 14	PnPS14	500	1	0
	Streptococcus pneumoniae serotype 2	PnPS2	1300	5	0.17
	Streptococcus pneumoniae serotype 4	PnPS4	400	4	0.25
	Streptococcus pneumoniae serotype 5	PnPS5	200	3	0.2
	Streptococcus pneumoniae serotype 6B	PnPS6B	1150	3	0.25
	Streptococcus pneumoniae serotype 9N	PnPS9N	700	2	0.2
	Streptococcus pneumoniae serotype10A	PnPS10A	550	2	0.14
	Streptococcus pneumoniae serotype 11A	PnPS11A	1000	3	0.25
	Streptococcus pneumoniae serotype15B	PnPS15B	800	2	0.2
	Streptococcus pneumoniae serotype 17F	PnPS17F	900	3	0.14
	Streptococcus pneumoniae serotype 19F	PnPS19F	650	3	0.33
	Streptococcus pneumoniae serotype 20	PnPS20	600	2	0.17
	Streptococcus pneumoniae serotype 23F	PnPS23F	1200	5	0.25
	Streptococcus pneumoniae serotype 33F	PnPS33F	1000	2	0
	noncapsulated Streptococcus pneumoniae strain CSR SCS2	CWPS	Nd	Nd	Nd

[truncated: 2 more sheets: Data for Sup. Fig 6, Data for Sup. Fig 7]
